# Supplementary material for: Expression profiling reveals transcriptional regulation by Fbxw7/mTOR pathway in radiation-induced mouse thymic lymphomas
Source: Oncotarget. 2015 Nov 2;6(42):44794–805. doi: 10.18632/oncotarget.6328 (PMC4792592; doi:10.18632/oncotarget.6328)
Supplement: Supplementary file 2 [file oncotarget-06-44794-s002.xlsx]

## Sheet: Sheet1
Table S1. Tumor sample information.
Samples	Strain	group	Age X-ray	X-ray dose	Age rapamycin	Rapamycin dose	Tumor type
1	129/Sv	p53+/-Fbxw7+/- placebo	5wks	4Gy X-ray	6wks	placebo pellet 0mg/kg/day 10 weeks by subcutaneous slow-release pellet	thymic lymphoma
2	129/Sv	p53+/-Fbxw7+/- placebo	5wks	4Gy X-ray	6wks	placebo pellet 0mg/kg/day 10 weeks by subcutaneous slow-release pellet	thymic lymphoma
3	129/Sv	p53+/-Fbxw7+/- placebo	5wks	4Gy X-ray	6wks	placebo pellet 0mg/kg/day 10 weeks by subcutaneous slow-release pellet	thymic lymphoma
4	129/Sv	p53+/-Fbxw7+/- placebo	5wks	4Gy X-ray	6wks	placebo pellet 0mg/kg/day 10 weeks by subcutaneous slow-release pellet	thymic lymphoma
5	129/Sv	p53+/-Fbxw7+/- placebo	5wks	4Gy X-ray	6wks	placebo pellet 0mg/kg/day 10 weeks by subcutaneous slow-release pellet	thymic lymphoma
6	129/Sv	p53+/-Fbxw7+/- placebo	5wks	4Gy X-ray	6wks	placebo pellet 0mg/kg/day 10 weeks by subcutaneous slow-release pellet	thymic lymphoma
7	129/Sv	p53+/-Fbxw7+/- placebo	5wks	4Gy X-ray	6wks	placebo pellet 0mg/kg/day 10 weeks by subcutaneous slow-release pellet	thymic lymphoma
8	129/Sv	p53+/-Fbxw7+/- placebo	5wks	4Gy X-ray	6wks	placebo pellet 0mg/kg/day 10 weeks by subcutaneous slow-release pellet	thymic lymphoma
9	129/Sv	p53+/-Fbxw7+/- placebo	5wks	4Gy X-ray	6wks	placebo pellet 0mg/kg/day 10 weeks by subcutaneous slow-release pellet	thymic lymphoma
10	129/Sv	p53+/-Fbxw7+/- placebo	5wks	4Gy X-ray	6wks	placebo pellet 0mg/kg/day 10 weeks by subcutaneous slow-release pellet	thymic lymphoma
11	129/Sv	p53+/-Fbxw7+/- placebo	5wks	4Gy X-ray	6wks	placebo pellet 0mg/kg/day 10 weeks by subcutaneous slow-release pellet	thymic lymphoma
12	129/Sv	p53+/-Fbxw7+/- placebo	5wks	4Gy X-ray	6wks	placebo pellet 0mg/kg/day 10 weeks by subcutaneous slow-release pellet	thymic lymphoma
13	129/Sv	p53+/-Fbxw7+/- placebo	5wks	4Gy X-ray	6wks	placebo pellet 0mg/kg/day 10 weeks by subcutaneous slow-release pellet	thymic lymphoma
14	129/Sv	p53+/-Fbxw7+/- rapamycin	5wks	4Gy X-ray	6wks	4mg/kg/day 10 weeks by subcutaneous slow-release pellet	thymic lymphoma
15	129/Sv	p53+/-Fbxw7+/- rapamycin	5wks	4Gy X-ray	6wks	4mg/kg/day 10 weeks by subcutaneous slow-release pellet	thymic lymphoma
16	129/Sv	p53+/-Fbxw7+/- rapamycin	5wks	4Gy X-ray	6wks	4mg/kg/day 10 weeks by subcutaneous slow-release pellet	thymic lymphoma
17	129/Sv	p53+/-Fbxw7+/- rapamycin	5wks	4Gy X-ray	6wks	4mg/kg/day 10 weeks by subcutaneous slow-release pellet	thymic lymphoma
18	129/Sv	p53+/-Fbxw7+/- rapamycin	5wks	4Gy X-ray	6wks	4mg/kg/day 10 weeks by subcutaneous slow-release pellet	thymic lymphoma
19	129/Sv	p53+/-Fbxw7+/- rapamycin	5wks	4Gy X-ray	6wks	4mg/kg/day 10 weeks by subcutaneous slow-release pellet	thymic lymphoma
20	129/Sv	p53+/-Fbxw7+/- rapamycin	5wks	4Gy X-ray	6wks	4mg/kg/day 10 weeks by subcutaneous slow-release pellet	thymic lymphoma
21	129/Sv	p53+/-Fbxw7+/- rapamycin	5wks	4Gy X-ray	6wks	4mg/kg/day 10 weeks by subcutaneous slow-release pellet	thymic lymphoma
22	129/Sv	p53+/-Fbxw7+/- rapamycin	5wks	4Gy X-ray	6wks	4mg/kg/day 10 weeks by subcutaneous slow-release pellet	thymic lymphoma
23	129/Sv	p53+/-Fbxw7+/- rapamycin	5wks	4Gy X-ray	6wks	4mg/kg/day 10 weeks by subcutaneous slow-release pellet	thymic lymphoma
24	129/Sv	p53+/-Fbxw7+/- rapamycin	5wks	4Gy X-ray	6wks	4mg/kg/day 10 weeks by subcutaneous slow-release pellet	thymic lymphoma
25	129/Sv	p53+/-Fbxw7+/+ placebo	5wks	4Gy X-ray	6wks	placebo pellet 0mg/kg/day 10 weeks by subcutaneous slow-release pellet	thymic lymphoma
26	129/Sv	p53+/-Fbxw7+/+ placebo	5wks	4Gy X-ray	6wks	placebo pellet 0mg/kg/day 10 weeks by subcutaneous slow-release pellet	thymic lymphoma
27	129/Sv	p53+/-Fbxw7+/+ placebo	5wks	4Gy X-ray	6wks	placebo pellet 0mg/kg/day 10 weeks by subcutaneous slow-release pellet	thymic lymphoma
28	129/Sv	p53+/-Fbxw7+/+ placebo	5wks	4Gy X-ray	6wks	placebo pellet 0mg/kg/day 10 weeks by subcutaneous slow-release pellet	thymic lymphoma
29	129/Sv	p53+/-Fbxw7+/+ placebo	5wks	4Gy X-ray	6wks	placebo pellet 0mg/kg/day 10 weeks by subcutaneous slow-release pellet	thymic lymphoma
30	129/Sv	p53+/-Fbxw7+/+ placebo	5wks	4Gy X-ray	6wks	placebo pellet 0mg/kg/day 10 weeks by subcutaneous slow-release pellet	thymic lymphoma
31	129/Sv	p53+/-Fbxw7+/+ placebo	5wks	4Gy X-ray	6wks	placebo pellet 0mg/kg/day 10 weeks by subcutaneous slow-release pellet	thymic lymphoma
32	129/Sv	p53+/-Fbxw7+/+ placebo	5wks	4Gy X-ray	6wks	placebo pellet 0mg/kg/day 10 weeks by subcutaneous slow-release pellet	thymic lymphoma
33	129/Sv	p53+/-Fbxw7+/+ rapamycin	5wks	4Gy X-ray	6wks	4mg/kg/day 10 weeks by subcutaneous slow-release pellet	thymic lymphoma
34	129/Sv	p53+/-Fbxw7+/+ rapamycin	5wks	4Gy X-ray	6wks	4mg/kg/day 10 weeks by subcutaneous slow-release pellet	thymic lymphoma
35	129/Sv	p53+/-Fbxw7+/+ rapamycin	5wks	4Gy X-ray	6wks	4mg/kg/day 10 weeks by subcutaneous slow-release pellet	thymic lymphoma
36	129/Sv	p53+/-Fbxw7+/+ rapamycin	5wks	4Gy X-ray	6wks	4mg/kg/day 10 weeks by subcutaneous slow-release pellet	thymic lymphoma
37	129/Sv	p53+/-Fbxw7+/+ rapamycin	5wks	4Gy X-ray	6wks	4mg/kg/day 10 weeks by subcutaneous slow-release pellet	thymic lymphoma
38	129/Sv	p53+/-Fbxw7+/+ rapamycin	5wks	4Gy X-ray	6wks	placebo pellet 0mg/kg/day 10 weeks by subcutaneous slow-release pellet	thymic lymphoma
39	129/Sv	p53+/-Fbxw7+/+ rapamycin	5wks	4Gy X-ray	6wks	4mg/kg/day 10 weeks by subcutaneous slow-release pellet	thymic lymphoma
40	129/Sv	p53+/-Fbxw7+/+ rapamycin	5wks	4Gy X-ray	6wks	4mg/kg/day 10 weeks by subcutaneous slow-release pellet	thymic lymphoma
