# Supplementary material for: Expression profiling reveals transcriptional regulation by Fbxw7/mTOR pathway in radiation-induced mouse thymic lymphomas
Source: Oncotarget. 2015 Nov 2;6(42):44794–805. doi: 10.18632/oncotarget.6328 (PMC4792592; doi:10.18632/oncotarget.6328)
Supplement: Supplementary file 3 [file oncotarget-06-44794-s003.xlsx]

## Sheet: Vehicle_Gene_LIst_Pathways
Table S2. Upstream transcriptional regulators and canonical pathways significantly associated with genes in thymic lymphomas of vehicle and rapamycin treated mice.
Ingenuity Canonical Pathways	-log(p-value)	Molecules
iCOS-iCOSL Signaling in T Helper Cells	3.28E00	CD28,PIK3CA,CAMK2D,ICOS,ZAP70,HLA-DQA1,PIK3R5,PDPK1,IKBKE,HLA-DQB1,NFKB2,HLA-DRB5
Sphingosine-1-phosphate Signaling	3.28E00	PIK3CA,GNAS,SMPD4,PTK2B,S1PR5,ACER2,PIK3R5,PLCB1,PLCB3,PLCL1,PDGFC,PDGFRB
PEDF Signaling	3.14E00	PIK3CA,RRAS,PIK3R5,IKBKE,DOCK3,ZEB1,NFKB2,ELK1,BCL2
PTEN Signaling	3.04E00	SYNJ2,PIK3CA,NTRK2,RRAS,PIK3R5,PDPK1,IKBKE,NFKB2,OCRL,BCL2L11,PDGFRB,BCL2
PKCθ Signaling in T Lymphocytes	2.98E00	CD28,PIK3CA,CAMK2D,RRAS,MAP3K13,ZAP70,HLA-DQA1,PIK3R5,IKBKE,HLA-DQB1,NFKB2,HLA-DRB5
G-Protein Coupled Receptor Signaling	2.67E00	PIK3CA,GNAS,PTK2B,PDE7A,RRAS,GRM1,PDE3A,PIK3R5,PDPK1,IKBKE,NFKB2,PDE4B,HRH1,CAMK2D,PLCB3,PLCB1,DUSP4,MC2R,AVPR1B
Ceramide Signaling	2.62E00	PIK3CA,SMPD4,S1PR5,RRAS,PPM1L,PIK3R5,NFKB2,PPP2R1B,BCL2
T Cell Receptor Signaling	2.56E00	CD28,PIK3CA,RRAS,ZAP70,PIK3R5,IKBKE,NFKB2,CD8A,ELK1,CTLA4
Gαq Signaling	2.55E00	HMOX1,HRH1,PIK3CA,GNAS,PTK2B,GRM1,PIK3R5,PLCB3,PLCB1,IKBKE,NFKB2,ELK1,AVPR1B
Xenobiotic Metabolism Signaling	2.49E00	PIK3CA,CHST7,RRAS,MAP3K13,ABCC2,PIK3R5,NFKB2,CES2,HDAC5,CHST2,HMOX1,SULT4A1,CAMK2D,PPM1L,NRIP1,EIF2AK3,FMO4,PPP2R1B,ALDH7A1
T Helper Cell Differentiation	2.48E00	CD28,IL10,IL12RB1,ICOS,HLA-DQA1,HLA-DQB1,GATA3,HLA-DRB5
CD28 Signaling in T Helper Cells	2.45E00	CD28,PIK3CA,ZAP70,HLA-DQA1,PIK3R5,PDPK1,IKBKE,HLA-DQB1,NFKB2,CTLA4,HLA-DRB5
IL-4 Signaling	2.27E00	SYNJ2,PIK3CA,RRAS,HLA-DQA1,PIK3R5,HLA-DQB1,OCRL,HLA-DRB5
PI3K Signaling in B Lymphocytes	2.19E00	PIK3CA,CAMK2D,RRAS,PLCB1,PLCB3,PDPK1,IKBKE,ATF6,NFKB2,PLCL1,ELK1
PDGF Signaling	2.11E00	SYNJ2,PIK3CA,RRAS,PIK3R5,ELK1,OCRL,PDGFC,PDGFRB
Antiproliferative Role of Somatostatin Receptor 2	2.09E00	PIK3CA,GUCY1A3,RRAS,GUCY2D,PIK3R5,SST,ELK1
14-3-3-mediated Signaling	2.09E00	PIK3CA,RRAS,PIK3R5,PLCB1,PLCB3,TUBA1C,TUBA3E,PLCL1,ELK1,SNCA
Role of NFAT in Regulation of the Immune Response	2.07E00	CD28,PIK3CA,GNAS,RRAS,ZAP70,PIK3R5,HLA-DQA1,PLCB3,PLCB1,IKBKE,NFKB2,HLA-DQB1,HLA-DRB5
Prostate Cancer Signaling	2.02E00	PIK3CA,KLK3,RRAS,PIK3R5,PDPK1,NFKB2,SIN3A,BCL2
Neuropathic Pain Signaling In Dorsal Horn Neurons	2.01E00	PIK3CA,NTRK2,CAMK2D,GRM1,PIK3R5,PLCB1,PLCB3,PLCL1,ELK1
B Cell Receptor Signaling	1.99E00	SYNJ2,PIK3CA,CAMK2D,PTK2B,RRAS,MAP3K13,EGR1,PIK3R5,PDPK1,IKBKE,NFKB2,ELK1,OCRL
Unfolded protein response	1.98E00	HSPA9,XBP1,ATF6,EIF2AK3,EIF2A,BCL2
CTLA4 Signaling in Cytotoxic T Lymphocytes	1.96E00	CD28,PIK3CA,PPM1L,ZAP70,PIK3R5,CD8A,PPP2R1B,CTLA4
Endothelin-1 Signaling	1.88E00	HMOX1,PIK3CA,GNAS,EDNRB,GUCY1A3,GUCY2D,RRAS,PLA2G10,PIK3R5,PLCB3,PLCB1,SHC3,PLCL1
PI3K/AKT Signaling	1.88E00	SYNJ2,PIK3CA,RRAS,PPM1L,PDPK1,IKBKE,NFKB2,PPP2R1B,OCRL,BCL2
ErbB2-ErbB3 Signaling	1.87E00	PIK3CA,RRAS,ETV4,PIK3R5,PDPK1,ELK1
Small Cell Lung Cancer Signaling	1.86E00	PIK3CA,PIK3R5,BID,IKBKE,NFKB2,SIN3A,BCL2
Nur77 Signaling in T Lymphocytes	1.84E00	CD28,HLA-DQA1,HLA-DQB1,HLA-DRB5,SIN3A,BCL2
Type I Diabetes Mellitus Signaling	1.83E00	CD28,PIAS1,HLA-DQA1,BID,IKBKE,HLA-DQB1,NFKB2,HLA-DRB5,BCL2
Synaptic Long Term Depression	1.8E00	GNAS,GUCY1A3,RRAS,GRM1,GUCY2D,PLA2G10,PPM1L,PLCB1,PLCB3,PLCL1,PPP2R1B
NGF Signaling	1.79E00	PIK3CA,SMPD4,RRAS,MAP3K13,PIK3R5,PDPK1,IKBKE,NFKB2,ELK1
Leptin Signaling in Obesity	1.75E00	PIK3CA,GNAS,PDE3A,PIK3R5,PLCB1,PLCB3,PLCL1
Cyclins and Cell Cycle Regulation	1.75E00	CCND3,PPM1L,CUL1,PPP2R1B,SIN3A,HDAC5,CCNB1
Docosahexaenoic Acid (DHA) Signaling	1.73E00	PIK3CA,PIK3R5,BID,PDPK1,BCL2
Thrombin Signaling	1.71E00	PIK3CA,CAMK2D,GNAS,RRAS,PIK3R5,PLCB3,PLCB1,PDPK1,NFKB2,ELK1,PLCL1,GATA3,ARHGEF10
Human Embryonic Stem Cell Pluripotency	1.65E00	PIK3CA,GNAS,NTRK2,KLK3,WNT10A,S1PR5,PIK3R5,PDPK1,PDGFC,PDGFRB
Activation of IRF by Cytosolic Pattern Recognition Receptors	1.64E00	IL10,DDX58,IKBKE,IFNA4,NFKB2,ISG15
Superpathway of D-myo-inositol (1,4,5)-trisphosphate Metabolism	1.63E00	SYNJ2,INPP1,ITPKB,OCRL
RAN Signaling	1.58E00	CSE1L,KPNA2,RANBP1
B Cell Development	1.54E00	SPN,HLA-DQA1,HLA-DQB1,HLA-DRB5
Relaxin Signaling	1.54E00	PIK3CA,GNAS,PDE7A,GUCY1A3,GUCY2D,PDE3A,PIK3R5,PDE4B,NFKB2,ELK1
p70S6K Signaling	1.54E00	PIK3CA,RRAS,PPM1L,PIK3R5,PLCB1,PLCB3,PDPK1,PLCL1,PPP2R1B
Bladder Cancer Signaling	1.51E00	MMP27,DAPK1,RRAS,MMP14,MMP13,PDGFC,SIN3A
TGF-β Signaling	1.51E00	RRAS,ACVR2B,HOXC9,TFE3,TGIF1,AMHR2,BCL2
Autoimmune Thyroid Disease Signaling	1.51E00	CD28,IL10,HLA-DQA1,HLA-DQB1,HLA-DRB5
Gap Junction Signaling	1.5E00	PIK3CA,GNAS,GUCY1A3,RRAS,GUCY2D,PIK3R5,PLCB1,PLCB3,TUBA1C,TUBA3E,PLCL1
Altered T Cell and B Cell Signaling in Rheumatoid Arthritis	1.49E00	CD28,IL10,HLA-DQA1,HLA-DQB1,NFKB2,TNFRSF13C,HLA-DRB5
Primary Immunodeficiency Signaling	1.48E00	ICOS,ZAP70,ADA,CD8A,TNFRSF13C
Pancreatic Adenocarcinoma Signaling	1.48E00	HMOX1,PIK3CA,PIK3R5,NFKB2,ELK1,PDGFC,SIN3A,BCL2
Erythropoietin Signaling	1.47E00	PIK3CA,RRAS,PIK3R5,PDPK1,NFKB2,ELK1
RANK Signaling in Osteoclasts	1.47E00	PIK3CA,PTK2B,MAP3K13,PIK3R5,IKBKE,NFKB2,ELK1
UVA-Induced MAPK Signaling	1.47E00	PIK3CA,SMPD4,RRAS,PIK3R5,PLCB1,PLCB3,PLCL1
Endoplasmic Reticulum Stress Pathway	1.47E00	XBP1,ATF6,EIF2AK3
P2Y Purigenic Receptor Signaling Pathway	1.46E00	P2RY2,PIK3CA,GNAS,RRAS,PIK3R5,PLCB1,PLCB3,NFKB2,PLCL1
IL-10 Signaling	1.42E00	HMOX1,IL10,BLVRB,IKBKE,NFKB2,ELK1
Neurotrophin/TRK Signaling	1.42E00	PIK3CA,NTRK2,KLK3,RRAS,PIK3R5,PDPK1
Endometrial Cancer Signaling	1.42E00	PIK3CA,RRAS,PIK3R5,PDPK1,ELK1
D-myo-inositol (1,4,5)-trisphosphate Degradation	1.41E00	SYNJ2,INPP1,OCRL
LPS-stimulated MAPK Signaling	1.4E00	PIK3CA,RRAS,PIK3R5,IKBKE,NFKB2,ELK1
IL-2 Signaling	1.39E00	PIK3CA,PTK2B,RRAS,PIK3R5,ELK1
Breast Cancer Regulation by Stathmin1	1.39E00	PIK3CA,GNAS,CAMK2D,RRAS,PPM1L,PIK3R5,PLCB1,PLCB3,TUBA1C,TUBA3E,PPP2R1B,ARHGEF10
Chronic Myeloid Leukemia Signaling	1.38E00	PIK3CA,RRAS,PIK3R5,IKBKE,NFKB2,SIN3A,HDAC5
Heme Biosynthesis II	1.36E00	FECH,ALAS2,ALAS1
Lymphotoxin β Receptor Signaling	1.36E00	PIK3CA,PIK3R5,PDPK1,IKBKE,NFKB2
GNRH Signaling	1.35E00	GNAS,CAMK2D,RRAS,EGR1,MAP3K13,PLCB1,PLCB3,NFKB2,ELK1
Natural Killer Cell Signaling	1.34E00	SYNJ2,PIK3CA,SH2D1A,RRAS,ZAP70,PIK3R5,SH3BP2,OCRL
fMLP Signaling in Neutrophils	1.34E00	PIK3CA,GNAS,RRAS,PIK3R5,PLCB1,PLCB3,NFKB2,ELK1
Dendritic Cell Maturation	1.33E00	PIK3CA,IL10,HLA-DQA1,PIK3R5,PLCB1,PLCB3,IKBKE,HLA-DQB1,NFKB2,PLCL1,HLA-DRB5
B Cell Activating Factor Signaling	1.32E00	IKBKE,NFKB2,ELK1,TNFRSF13C
Myc Mediated Apoptosis Signaling	1.31E00	PIK3CA,RRAS,PIK3R5,BID,BCL2
Type II Diabetes Mellitus Signaling	1.3E00	PIK3CA,ACSL3,SMPD4,CD36,PIK3R5,PDPK1,IKBKE,NFKB2,KCNJ11
Renin-Angiotensin Signaling	1.29E00	PIK3CA,GNAS,PTK2B,RRAS,PIK3R5,SHC3,NFKB2,ELK1
Gα12/13 Signaling	1.29E00	PIK3CA,CDH4,PTK2B,RRAS,PIK3R5,IKBKE,NFKB2,ELK1
Heme Degradation	1.27E00	HMOX1,BLVRB
D-myo-inositol (1,3,4)-trisphosphate Biosynthesis	1.27E00	SYNJ2,ITPKB,OCRL
Aldosterone Signaling in Epithelial Cells	1.26E00	PIK3CA,HSPA12B,HSPA9,PIK3R5,PLCB1,PLCB3,PDPK1,DNAJC15,PLCL1,HSPA4L
Telomerase Signaling	1.26E00	PIK3CA,RRAS,PPM1L,PIK3R5,PDPK1,PPP2R1B,HDAC5
AMPK Signaling	1.25E00	PIK3CA,GNAS,PPM1L,CHRNA9,PIK3R5,PDPK1,MLYCD,HMGCR,PPP2R1B,AK7
Glioma Signaling	1.24E00	PIK3CA,CAMK2D,RRAS,PIK3R5,PDGFC,SIN3A,PDGFRB
Role of NFAT in Cardiac Hypertrophy	1.24E00	CTF1,PIK3CA,GNAS,CAMK2D,RRAS,PIK3R5,HAND1,PLCB1,PLCB3,PLCL1,HDAC5
Regulation of IL-2 Expression in Activated and Anergic T Lymphocytes	1.22E00	CD28,RRAS,ZAP70,IKBKE,NFKB2,ELK1
1D-myo-inositol Hexakisphosphate Biosynthesis II (Mammalian)	1.19E00	SYNJ2,ITPKB,OCRL
CDK5 Signaling	1.18E00	GNAS,NTRK2,RRAS,EGR1,PPM1L,LAMA1,PPP2R1B
GM-CSF Signaling	1.18E00	PIK3CA,CAMK2D,RRAS,PIK3R5,ELK1
HIF1α Signaling	1.17E00	MMP27,PIK3CA,RRAS,MMP14,PIK3R5,MMP13,PDGFC
Antioxidant Action of Vitamin C	1.17E00	HMOX1,PLA2G10,PLCB1,PLCB3,IKBKE,NFKB2,PLCL1
Role of RIG1-like Receptors in Antiviral Innate Immunity	1.16E00	DDX58,IKBKE,IFNA4,NFKB2
FcγRIIB Signaling in B Lymphocytes	1.16E00	PIK3CA,RRAS,PIK3R5,PDPK1
Tetrapyrrole Biosynthesis II	1.14E00	ALAS2,ALAS1
Regulation of eIF4 and p70S6K Signaling	1.12E00	PIK3CA,RRAS,PPM1L,PIK3R5,RPS8,PDPK1,RPS15A,PPP2R1B,EIF2A
Melanocyte Development and Pigmentation Signaling	1.12E00	PIK3CA,GNAS,RRAS,SOX10,PIK3R5,BCL2
Rac Signaling	1.11E00	ABI2,PIK3CA,PTK2B,RRAS,PIK3R5,NFKB2,ELK1
Mitotic Roles of Polo-Like Kinase	1.11E00	ESPL1,PPM1L,CDC23,PPP2R1B,CCNB1
Estrogen-Dependent Breast Cancer Signaling	1.11E00	PIK3CA,RRAS,PIK3R5,NFKB2,ELK1
MSP-RON Signaling Pathway	1.11E00	PIK3CA,IL3RA,KLK3,PIK3R5
Glioblastoma Multiforme Signaling	1.11E00	PIK3CA,WNT10A,RRAS,PIK3R5,PLCB1,PLCB3,PLCL1,PDGFC,PDGFRB
Allograft Rejection Signaling	1.1E00	CD28,IL10,H2-M5,HLA-DQA1,HLA-DQB1,HLA-DRB5
IL-15 Signaling	1.09E00	PIK3CA,RRAS,PIK3R5,NFKB2,BCL2
Angiopoietin Signaling	1.07E00	PIK3CA,RRAS,PIK3R5,IKBKE,NFKB2
Phospholipases	1.07E00	HMOX1,PLA2G10,PLCB1,PLCB3,PLCL1
OX40 Signaling Pathway	1.06E00	H2-M5,HLA-DQA1,HLA-DQB1,NFKB2,HLA-DRB5,BCL2
Apoptosis Signaling	1.06E00	RRAS,BID,IKBKE,NFKB2,BCL2L11,BCL2
Graft-versus-Host Disease Signaling	1.06E00	CD28,HLA-DQA1,HLA-DQB1,HLA-DRB5
CREB Signaling in Neurons	1.04E00	PIK3CA,GNAS,CAMK2D,RRAS,GRM1,PIK3R5,PLCB1,PLCB3,PLCL1,ELK1
Role of Tissue Factor in Cancer	1.03E00	PIK3CA,PTK2B,RRAS,EGR1,PIK3R5,PLCB1,MMP13
PAK Signaling	1.02E00	PIK3CA,PTK2B,RRAS,PIK3R5,PDGFC,PDGFRB
Molecular Mechanisms of Cancer	1.02E00	PIK3CA,GNAS,RRAS,PIK3R5,NFKB2,SIN3A,BCL2,RASGRF2,CAMK2D,FANCD2,WNT10A,CCND3,PLCB3,PLCB1,BID,ELK1,ARHGEF10,BCL2L11
IL-3 Signaling	1.01E00	PIK3CA,IL3RA,RRAS,PIK3R5,ELK1
Non-Small Cell Lung Cancer Signaling	1.01E00	PIK3CA,RRAS,PIK3R5,PDPK1,SIN3A
Sperm Motility	1.01E00	GNAS,GUCY1A3,PTK2B,PLA2G10,PLCB1,PLCB3,PDE4B,PLCL1
JAK/Stat Signaling	9.89E-01	PIK3CA,RRAS,PIAS1,PIK3R5,NFKB2
Fc Epsilon RI Signaling	9.88E-01	SYNJ2,PIK3CA,RRAS,PLA2G10,PIK3R5,PDPK1,OCRL
CD27 Signaling in Lymphocytes	9.83E-01	MAP3K13,BID,IKBKE,NFKB2
PPAR Signaling	9.74E-01	RRAS,IKBKE,NFKB2,NRIP1,PDGFC,PDGFRB
SAPK/JNK Signaling	9.58E-01	PIK3CA,RRAS,MAP3K13,PIK3R5,DUSP4,ELK1
IL-9 Signaling	9.54E-01	PIK3CA,PIK3R5,NFKB2
Oncostatin M Signaling	9.54E-01	RRAS,MMP13,ELK1
TWEAK Signaling	9.54E-01	BID,IKBKE,NFKB2
NF-κB Activation by Viruses	9.51E-01	PIK3CA,RRAS,PIK3R5,IKBKE,NFKB2
FLT3 Signaling in Hematopoietic Progenitor Cells	9.51E-01	PIK3CA,RRAS,PIK3R5,PDPK1,ELK1
Cardiac β-adrenergic Signaling	9.39E-01	GNAS,PDE7A,PDE3A,PPM1L,PDE4B,PPP2R1B,AKAP7,AKAP11
IL-8 Signaling	9.34E-01	HMOX1,PIK3CA,GNAS,CCND3,PTK2B,RRAS,PIK3R5,IKBKE,PDGFC,BCL2
EIF2 Signaling	9.34E-01	PIK3CA,RRAS,PIK3R5,RPS8,PDPK1,RPL3L,RPS15A,EIF2AK3,RPL31,EIF2A
Chemokine Signaling	9.33E-01	CAMK2D,PTK2B,RRAS,PLCB1,PLCB3
Cellular Effects of Sildenafil (Viagra)	9.27E-01	GNAS,GUCY1A3,GUCY2D,PDE3A,PLCB1,PLCB3,PDE4B,PLCL1
Valine Degradation I	9.25E-01	BCAT2,ACADSB,DBT
Superpathway of Geranylgeranyldiphosphate Biosynthesis I (via Mevalonate)	9.25E-01	COX10,Idi2,HMGCR
Prolactin Signaling	9.15E-01	PIK3CA,RRAS,PIK3R5,CSN2,PDPK1
VEGF Signaling	9.11E-01	PIK3CA,PTK2B,RRAS,PIK3R5,PDGFC,BCL2
Axonal Guidance Signaling	8.98E-01	DPYSL2,PIK3CA,EPHB4,GNAS,SLIT1,KALRN,UNC5A,RRAS,PIK3R5,MMP13,PLXND1,PDGFC,ABLIM1,NTRK2,WNT10A,PLCB3,PLCB1,TUBA1C,TUBA3E,PLCL1
Ketolysis	8.98E-01	Oxct2a/Oxct2b,OXCT1
G Protein Signaling Mediated by Tubby	8.98E-01	GNAS,PLCB1,PLCB3
Role of IL-17A in Arthritis	8.96E-01	PIK3CA,PIK3R5,MMP13,NFKB2
Superpathway of Inositol Phosphate Compounds	8.91E-01	SYNJ2,WBP11,PIK3CA,MTMR4,MTMR9,ITPKB,PPM1H,PIK3R5,PLCB1,PLCB3,OCRL
CCR3 Signaling in Eosinophils	8.89E-01	PIK3CA,GNAS,RRAS,PLA2G10,PIK3R5,PLCB1,PLCB3
mTOR Signaling	8.7E-01	HMOX1,PIK3CA,RRAS,PPM1L,PIK3R5,RPS8,PDPK1,RPS15A,PPP2R1B,PDGFC
Paxillin Signaling	8.66E-01	ITGAE,ITGAD,PIK3CA,PTK2B,RRAS,PIK3R5
GPCR-Mediated Integration of Enteroendocrine Signaling Exemplified by an L Cell	8.63E-01	GNAS,PLCB1,PLCB3,SST,PLCL1
GADD45 Signaling	8.6E-01	CCND3,CCNB1
April Mediated Signaling	8.47E-01	IKBKE,NFKB2,ELK1
Heparan Sulfate Biosynthesis (Late Stages)	8.36E-01	CHST2,SULT4A1,CHST7,EXTL2
Wnt/Ca+ pathway	8.36E-01	PLCB1,PLCB3,NFKB2,PLCL1
Induction of Apoptosis by HIV1	8.18E-01	BID,IKBKE,NFKB2,BCL2
LPS/IL-1 Mediated Inhibition of RXR Function	8.16E-01	CHST2,ACSL3,SULT4A1,Cyp2a12/Cyp2a22,CHST7,ABCC2,FABP7,CES2,ALAS1,FMO4,ALDH7A1
Systemic Lupus Erythematosus Signaling	8.16E-01	CD28,PIK3CA,RRAS,IL10,SNRNP25,PIK3R5,SNRPD1,IFNA4,LSM5,TNFRSF13C,LSM2
Role of PKR in Interferon Induction and Antiviral Response	7.99E-01	BID,IKBKE,NFKB2
Inhibition of Matrix Metalloproteases	7.99E-01	MMP27,MMP14,MMP13
Cholecystokinin/Gastrin-mediated Signaling	7.97E-01	PTK2B,RRAS,PLCB1,PLCB3,SST,ELK1
Hepatic Fibrosis / Hepatic Stellate Cell Activation	7.92E-01	EDNRB,IL10,COL12A1,LAMA1,MMP13,NFKB2,PDGFC,COL6A6,PDGFRB,BCL2
Amyotrophic Lateral Sclerosis Signaling	7.83E-01	PIK3CA,PIK3R5,BID,RAB5B,PDGFC,BCL2
ErbB4 Signaling	7.82E-01	PIK3CA,RRAS,PIK3R5,PDPK1
Thyroid Cancer Signaling	7.77E-01	NTRK2,KLK3,RRAS
Hereditary Breast Cancer Signaling	7.77E-01	PIK3CA,FANCD2,RRAS,PIK3R5,FANCL,HDAC5,CCNB1
eNOS Signaling	7.76E-01	PIK3CA,GNAS,GUCY1A3,HSPA9,CHRNA9,PIK3R5,PDPK1,PDGFC
NRF2-mediated Oxidative Stress Response	7.68E-01	GSR,HMOX1,PIK3CA,RRAS,PRDX1,ABCC2,PIK3R5,DNAJC15,EIF2AK3
Role of JAK1 and JAK3 in γc Cytokine Signaling	7.64E-01	PIK3CA,PTK2B,RRAS,PIK3R5
ErbB Signaling	7.56E-01	PIK3CA,RRAS,PIK3R5,PDPK1,ELK1
tRNA Splicing	7.55E-01	PDE7A,PDE3A,PDE4B
Ovarian Cancer Signaling	7.54E-01	PIK3CA,WNT10A,RRAS,PIK3R5,PDGFC,SIN3A,BCL2
Cell Cycle: G1/S Checkpoint Regulation	7.47E-01	CCND3,CUL1,SIN3A,HDAC5
Cardiac Hypertrophy Signaling	7.46E-01	PIK3CA,GNAS,RRAS,MAP3K13,PIK3R5,HAND1,PLCB1,PLCB3,ATF6,PLCL1,ELK1
HIPPO signaling	7.41E-01	PPM1L,CUL1,INADL,PPP2R1B,DLG3
Ethanol Degradation II	7.34E-01	ACSL3,ALDH7A1,ADH4
CD40 Signaling	7.31E-01	PIK3CA,PIK3R5,IKBKE,NFKB2
PPARα/RXRα Activation	7.3E-01	GNAS,RRAS,CD36,PLCB1,PLCB3,IKBKE,ACVR2B,NFKB2,PLCL1
CXCR4 Signaling	7.24E-01	PIK3CA,GNAS,RRAS,EGR1,PIK3R5,PLCB1,PLCB3,ELK1
IL-17A Signaling in Airway Cells	7.15E-01	PIK3CA,PIK3R5,IKBKE,NFKB2
Melanoma Signaling	7.14E-01	PIK3CA,RRAS,PIK3R5
Huntington's Disease Signaling	7.13E-01	PIK3CA,GRM1,HSPA9,PIK3R5,PLCB1,PLCB3,PDPK1,RCOR2,SNCA,SIN3A,HDAC5
Crosstalk between Dendritic Cells and Natural Killer Cells	7.01E-01	CD28,CAMK2D,IL3RA,NFKB2,HLA-DRB5
Germ Cell-Sertoli Cell Junction Signaling	6.95E-01	PIK3CA,RRAS,MAP3K13,PIK3R5,PDPK1,TUBA1C,LAMC3,TUBA3E
IL-12 Signaling and Production in Macrophages	6.89E-01	PIK3CA,IL10,IL12RB1,PIK3R5,IKBKE,IFNA4,NFKB2
GPCR-Mediated Nutrient Sensing in Enteroendocrine Cells	6.87E-01	GNAS,PLCB1,PLCB3,PLCL1,TAS1R1
Calcium-induced T Lymphocyte Apoptosis	6.84E-01	ZAP70,HLA-DQA1,HLA-DQB1,HLA-DRB5
Role of PI3K/AKT Signaling in the Pathogenesis of Influenza	6.84E-01	PIK3CA,PIK3R5,IFNA4,NFKB2
Remodeling of Epithelial Adherens Junctions	6.84E-01	TUBA1C,TUBA3E,RAB5B,CLIP1
Macropinocytosis Signaling	6.84E-01	PIK3CA,RRAS,PIK3R5,PDGFC
Insulin Receptor Signaling	6.79E-01	SYNJ2,PIK3CA,RRAS,PIK3R5,PDPK1,VAMP2,OCRL
Communication between Innate and Adaptive Immune Cells	6.75E-01	CD28,IL10,CD8A,TNFRSF13C,HLA-DRB5
Death Receptor Signaling	6.75E-01	BID,IKBKE,NFKB2,TNFRSF10A,BCL2
Dopamine Receptor Signaling	6.75E-01	GNAS,COMT,DDC,PPM1L,PPP2R1B
IL-6 Signaling	6.74E-01	PIK3CA,RRAS,PIK3R5,IKBKE,NFKB2,ELK1
ERK/MAPK Signaling	6.68E-01	PIK3CA,PTK2B,RRAS,PLA2G10,PPM1L,PIK3R5,DUSP4,ELK1,PPP2R1B
Choline Degradation I	6.62E-01	ALDH7A1
Glutathione Redox Reactions II	6.62E-01	GSR
GDP-L-fucose Biosynthesis I (from GDP-D-mannose)	6.62E-01	GMDS
Triacylglycerol Biosynthesis	6.57E-01	LPPR4,DBT,Ppap2a
Heparan Sulfate Biosynthesis	6.54E-01	CHST2,SULT4A1,CHST7,EXTL2
Glutathione Redox Reactions I	6.47E-01	GSR,GPX6
Leucine Degradation I	6.47E-01	BCAT2,MCCC2
IL-17 Signaling	6.26E-01	PIK3CA,RRAS,PIK3R5,ELK1
IL-15 Production	6.23E-01	PTK2B,NFKB2
Mevalonate Pathway I	6.23E-01	Idi2,HMGCR
TNFR1 Signaling	6.23E-01	BID,IKBKE,NFKB2
Dermatan Sulfate Biosynthesis (Late Stages)	6.23E-01	CHST2,SULT4A1,CHST7
Stearate Biosynthesis I (Animals)	6.23E-01	THEM5,ACSL3,DBT
RAR Activation	6.18E-01	PIK3CA,GNAS,IL3RA,ERCC3,PDPK1,NFKB2,NRIP1,RDH8,ADH4
Growth Hormone Signaling	6.12E-01	PIK3CA,PIK3R5,PDPK1,ELK1
Geranylgeranyldiphosphate Biosynthesis	6.11E-01	COX10
p53 Signaling	6.03E-01	PIK3CA,PIAS1,PIK3R5,TNFRSF10A,BCL2
Tryptophan Degradation X (Mammalian, via Tryptamine)	6E-01	DDC,ALDH7A1
Oxidative Ethanol Degradation III	6E-01	ACSL3,ALDH7A1
STAT3 Pathway	5.99E-01	NTRK2,RRAS,PDGFRB,BCL2
Role of Macrophages, Fibroblasts and Endothelial Cells in Rheumatoid Arthritis	5.98E-01	PIK3CA,CAMK2D,WNT10A,IL10,RRAS,PIK3R5,PLCB3,PLCB1,MMP13,IKBKE,PLCL1,PDGFC,RYK
IGF-1 Signaling	5.91E-01	PIK3CA,RRAS,PIK3R5,PDPK1,ELK1
Dopamine-DARPP32 Feedback in cAMP Signaling	5.89E-01	GNAS,GUCY1A3,PPM1L,PLCB1,PLCB3,PLCL1,PPP2R1B,KCNJ11
TNFR2 Signaling	5.78E-01	IKBKE,NFKB2
Isoleucine Degradation I	5.78E-01	BCAT2,ACADSB
Glucocorticoid Receptor Signaling	5.77E-01	PIK3CA,RRAS,IL10,ERCC3,HSPA9,PIK3R5,CSN2,IKBKE,TAF7,NRIP1,ELK1,BCL2
CNTF Signaling	5.74E-01	PIK3CA,RRAS,PIK3R5
Noradrenaline and Adrenaline Degradation	5.74E-01	COMT,ALDH7A1,ADH4
Melatonin Signaling	5.74E-01	CAMK2D,PLCB1,PLCB3,PLCL1
Epoxysqualene Biosynthesis	5.67E-01	FDFT1
Branched-chain α-keto acid Dehydrogenase Complex	5.67E-01	DBT
3-phosphoinositide Degradation	5.66E-01	SYNJ2,WBP11,INPP4A,MTMR4,MTMR9,PPM1H,OCRL
Synaptic Long Term Potentiation	5.62E-01	CAMK2D,RRAS,GRM1,PLCB1,PLCB3,PLCL1
Role of Pattern Recognition Receptors in Recognition of Bacteria and Viruses	5.62E-01	PIK3CA,IL10,DDX58,PIK3R5,IFNA4,NFKB2
Estrogen Receptor Signaling	5.62E-01	MED12L,RRAS,ERCC3,PHB2,TAF7,NRIP1
phagosome maturation	5.62E-01	PRDX1,TUBA1C,TUBA3E,RAB5B,HLA-DRB5,EEA1
Acute Myeloid Leukemia Signaling	5.61E-01	PIK3CA,RRAS,PIK3R5,NFKB2
Intrinsic Prothrombin Activation Pathway	5.57E-01	KLK3,F13A1
Ethanol Degradation IV	5.57E-01	ACSL3,ALDH7A1
Role of p14/p19ARF in Tumor Suppression	5.57E-01	PIK3CA,PIK3R5
Granulocyte Adhesion and Diapedesis	5.57E-01	MMP27,HRH1,CLDN10,MMP14,CCL28,PF4,MMP13,CCL1
Protein Ubiquitination Pathway	5.48E-01	HSPA12B,UBE2G1,HSPA9,CUL1,PSMD5,USP46,CDC23,DNAJC15,USP1,USP2,HSPA4L
Gustation Pathway	5.43E-01	P2RY2,GNAS,PDE7A,PDE3A,PDE4B,TAS1R1
Reelin Signaling in Neurons	5.38E-01	PAFAH1B2,PIK3CA,PIK3R5,ARHGEF10
4-1BB Signaling in T Lymphocytes	5.38E-01	IKBKE,NFKB2
Chondroitin Sulfate Biosynthesis (Late Stages)	5.31E-01	CHST2,SULT4A1,CHST7
Thymine Degradation	5.29E-01	DPYSL2
Trans, trans-farnesyl Diphosphate Biosynthesis	5.29E-01	Idi2
Protein Kinase A Signaling	5.27E-01	GNAS,PDE7A,PTK2B,PDE3A,CDC23,PDE4B,NFKB2,PTPDC1,AKAP7,AKAP11,CAMK2D,PLCB3,PLCB1,DUSP4,PLCL1,ELK1
Regulation of the Epithelial-Mesenchymal Transition Pathway	5.19E-01	PIK3CA,WNT10A,RRAS,EGR1,PIK3R5,ZEB1,NFKB2,PDGFRB
Cytotoxic T Lymphocyte-mediated Apoptosis of Target Cells	5.19E-01	BID,BCL2
Sertoli Cell-Sertoli Cell Junction Signaling	5.05E-01	MPP6,CLDN10,GUCY1A3,RRAS,MAP3K13,TUBA1C,TUBA3E,ELK1
VEGF Family Ligand-Receptor Interactions	5.04E-01	PIK3CA,RRAS,PLA2G10,PIK3R5
HGF Signaling	5E-01	PIK3CA,RRAS,MAP3K13,PIK3R5,ELK1
Uracil Degradation II (Reductive)	4.94E-01	DPYSL2
Heme Biosynthesis from Uroporphyrinogen-III I	4.94E-01	FECH
Acetate Conversion to Acetyl-CoA	4.94E-01	ACSL3
Colorectal Cancer Metastasis Signaling	4.94E-01	MMP27,PIK3CA,GNAS,WNT10A,RRAS,MMP14,PIK3R5,MMP13,NFKB2,PDGFC
Mitochondrial Dysfunction	4.91E-01	GSR,FIS1,NDUFA5,NDUFA9,COX10,SDHD,SNCA,BCL2
Glioma Invasiveness Signaling	4.9E-01	PIK3CA,RRAS,PIK3R5
NAD biosynthesis II (from tryptophan)	4.83E-01	QPRT,KYNU
Interferon Signaling	4.83E-01	PIAS1,BCL2
Thrombopoietin Signaling	4.78E-01	PIK3CA,RRAS,PIK3R5
ATM Signaling	4.78E-01	FANCD2,BID,CCNB1
Agranulocyte Adhesion and Diapedesis	4.77E-01	MMP27,HRH1,CLDN10,MMP14,CCL28,PF4,MMP13,CCL1
phagosome formation	4.73E-01	PIK3CA,PIK3R5,PLCB1,PLCB3,PLCL1
Cell Cycle Regulation by BTG Family Proteins	4.67E-01	PPM1L,PPP2R1B
MIF-mediated Glucocorticoid Regulation	4.67E-01	PLA2G10,NFKB2
IL-17A Signaling in Fibroblasts	4.67E-01	IKBKE,NFKB2
Nucleotide Excision Repair Pathway	4.67E-01	ERCC6,ERCC3
EGF Signaling	4.66E-01	PIK3CA,PIK3R5,ELK1
Acetyl-CoA Biosynthesis I (Pyruvate Dehydrogenase Complex)	4.64E-01	DBT
Phospholipase C Signaling	4.59E-01	HMOX1,GNAS,RRAS,PLA2G10,ZAP70,PLCB1,PLCB3,NFKB2,ARHGEF10,HDAC5
Nitric Oxide Signaling in the Cardiovascular System	4.55E-01	PIK3CA,GUCY1A3,GUCY2D,PIK3R5,PDGFC
Colanic Acid Building Blocks Biosynthesis	4.51E-01	GMDS,GALT
cAMP-mediated signaling	4.4E-01	GNAS,CAMK2D,PDE7A,PDE3A,DUSP4,PDE4B,AKAP7,MC2R,AKAP11
Retinoate Biosynthesis I	4.36E-01	RDH8,ADH4
D-myo-inositol (1,4,5)-Trisphosphate Biosynthesis	4.36E-01	PLCB1,PLCB3
Thyronamine and Iodothyronamine Metabolism	4.36E-01	DIO1
L-DOPA Degradation	4.36E-01	COMT
Glycine Cleavage Complex	4.36E-01	GLDC
Ceramide Degradation	4.36E-01	ACER2
Thyroid Hormone Metabolism I (via Deiodination)	4.36E-01	DIO1
BER pathway	4.36E-01	POLE
Antigen Presentation Pathway	4.36E-01	HLA-DQA1,HLA-DRB5
Role of Osteoblasts, Osteoclasts and Chondrocytes in Rheumatoid Arthritis	4.28E-01	PIK3CA,WNT10A,PTK2B,IL10,MMP14,PIK3R5,MMP13,IKBKE,BCL2
FAK Signaling	4.24E-01	PIK3CA,RRAS,PIK3R5,PDPK1
Acute Phase Response Signaling	4.24E-01	HMOX1,PIK3CA,RRAS,PDPK1,IKBKE,NFKB2,ELK1
Dopamine Degradation	4.22E-01	COMT,ALDH7A1
NF-κB Signaling	4.11E-01	PIK3CA,NTRK2,RRAS,ZAP70,PIK3R5,NFKB2,PDGFRB
DNA Double-Strand Break Repair by Non-Homologous End Joining	4.11E-01	XRCC6
Acyl-CoA Hydrolysis	4.11E-01	THEM5
Sphingomyelin Metabolism	4.11E-01	SMPD4
Galactose Degradation I (Leloir Pathway)	4.11E-01	GALT
Inhibition of Angiogenesis by TSP1	4.08E-01	GUCY1A3,CD36
TR/RXR Activation	4.07E-01	PIK3CA,DIO1,PIK3R5,APOA5
HMGB1 Signaling	3.99E-01	PIK3CA,RRAS,PIK3R5,NFKB2,ELK1
Epithelial Adherens Junction Signaling	3.95E-01	RRAS,SSX2IP,TUBA1C,ACVR2B,TUBA3E,CLIP1
Transcriptional Regulatory Network in Embryonic Stem Cells	3.94E-01	HAND1,EOMES
Leukocyte Extravasation Signaling	3.91E-01	MMP27,CLDN10,PIK3CA,SPN,PTK2B,MMP14,PIK3R5,MMP13
Retinoic acid Mediated Apoptosis Signaling	3.89E-01	BID,IFNA4,TNFRSF10A
Telomere Extension by Telomerase	3.88E-01	XRCC6
Catecholamine Biosynthesis	3.88E-01	DDC
Virus Entry via Endocytic Pathways	3.81E-01	PIK3CA,RRAS,PIK3R5,FOLR1
D-myo-inositol-5-phosphate Metabolism	3.76E-01	WBP11,MTMR4,MTMR9,PPM1H,PLCB1,PLCB3
Signaling by Rho Family GTPases	3.69E-01	PIK3CA,GNAS,CDH4,PTK2B,PIK3R5,NFKB2,ELK1,ARHGEF10,CLIP1
Retinol Biosynthesis	3.69E-01	CES2,RDH8
UVC-Induced MAPK Signaling	3.69E-01	SMPD4,RRAS
Granzyme B Signaling	3.67E-01	BID
Parkinson's Signaling	3.67E-01	SNCA
Atherosclerosis Signaling	3.64E-01	PLA2G10,CD36,MMP13,NFKB2,PDGFC
Chondroitin Sulfate Biosynthesis	3.61E-01	CHST2,SULT4A1,CHST7
GDNF Family Ligand-Receptor Interactions	3.52E-01	PIK3CA,RRAS,PIK3R5
NAD Biosynthesis from 2-amino-3-carboxymuconate Semialdehyde	3.47E-01	QPRT
Serotonin and Melatonin Biosynthesis	3.47E-01	DDC
Lysine Degradation II	3.47E-01	ALDH7A1
Adenine and Adenosine Salvage III	3.47E-01	ADA
MIF Regulation of Innate Immunity	3.46E-01	PLA2G10,NFKB2
Role of IL-17F in Allergic Inflammatory Airway Diseases	3.46E-01	MMP13,NFKB2
Netrin Signaling	3.46E-01	UNC5A,ABLIM1
LXR/RXR Activation	3.44E-01	FDFT1,CD36,APOA5,NFKB2,HMGCR
Adipogenesis pathway	3.44E-01	EGR2,ERCC3,XBP1,SIN3A,HDAC5
PXR/RXR Activation	3.43E-01	ABCC2,CES2,ALAS1
Role of MAPK Signaling in the Pathogenesis of Influenza	3.43E-01	RRAS,PLA2G10,BCL2
Dermatan Sulfate Biosynthesis	3.43E-01	CHST2,SULT4A1,CHST7
Production of Nitric Oxide and Reactive Oxygen Species in Macrophages	3.36E-01	PIK3CA,MAP3K13,PPM1L,PIK3R5,IKBKE,NFKB2,PPP2R1B
Caveolar-mediated Endocytosis Signaling	3.34E-01	ITGAE,ITGAD,RAB5B
Renal Cell Carcinoma Signaling	3.34E-01	PIK3CA,RRAS,PIK3R5
GABA Receptor Signaling	3.34E-01	GABRG2,GNAS,SLC6A13
Extrinsic Prothrombin Activation Pathway	3.29E-01	F13A1
Differential Regulation of Cytokine Production in Macrophages and T Helper Cells by IL-17A and IL-17F	3.29E-01	IL10
Sphingosine and Sphingosine-1-phosphate Metabolism	3.29E-01	ACER2
Tryptophan Degradation to 2-amino-3-carboxymuconate Semialdehyde	3.29E-01	KYNU
ILK Signaling	3.26E-01	PIK3CA,PPM1L,PIK3R5,PDPK1,NFKB2,PPP2R1B,PDGFC
Role of Oct4 in Mammalian Embryonic Stem Cell Pluripotency	3.24E-01	KDM5B,PHC3
Ephrin B Signaling	3.18E-01	EPHB4,GNAS,KALRN
Tec Kinase Signaling	3.17E-01	PIK3CA,GNAS,PTK2B,PIK3R5,NFKB2,TNFRSF10A
iNOS Signaling	3.14E-01	IKBKE,NFKB2
Fatty Acid Activation	3.13E-01	ACSL3
Sucrose Degradation V (Mammalian)	3.13E-01	TPI1
Phosphatidylethanolamine Biosynthesis II	3.13E-01	ETNK2
Fatty Acid α-oxidation	3.13E-01	ALDH7A1
DNA damage-induced 14-3-3σ Signaling	3.13E-01	CCNB1
HER-2 Signaling in Breast Cancer	3.1E-01	PIK3CA,RRAS,PIK3R5
BMP signaling pathway	3.02E-01	RRAS,HOXC9,NFKB2
DNA Methylation and Transcriptional Repression Signaling	2.97E-01	SIN3A
Urea Cycle	2.97E-01	CPS1
Purine Ribonucleosides Degradation to Ribose-1-phosphate	2.97E-01	ADA
Cell Cycle: G2/M DNA Damage Checkpoint Regulation	2.95E-01	CUL1,CCNB1
Assembly of RNA Polymerase II Complex	2.85E-01	ERCC3,TAF7
Ephrin A Signaling	2.85E-01	PIK3CA,PIK3R5
Mitochondrial L-carnitine Shuttle Pathway	2.83E-01	ACSL3
Hematopoiesis from Pluripotent Stem Cells	2.77E-01	IL10,CD8A
3-phosphoinositide Biosynthesis	2.76E-01	WBP11,PIK3CA,MTMR4,MTMR9,PPM1H,PIK3R5
Wnt/β-catenin Signaling	2.72E-01	WNT10A,SOX10,PPM1L,TLE4,ACVR2B,PPP2R1B
Role of NANOG in Mammalian Embryonic Stem Cell Pluripotency	2.71E-01	PIK3CA,WNT10A,RRAS,PIK3R5
Choline Biosynthesis III	2.69E-01	HMOX1
Methylglyoxal Degradation III	2.69E-01	ADH4
Superpathway of Cholesterol Biosynthesis	2.6E-01	FDFT1,Idi2,HMGCR
UVB-Induced MAPK Signaling	2.6E-01	PIK3CA,PIK3R5
Differential Regulation of Cytokine Production in Intestinal Epithelial Cells by IL-17A and IL-17F	2.56E-01	IL10
Lysine Degradation V	2.56E-01	ALDH7A1
Serotonin Receptor Signaling	2.52E-01	GNAS,DDC
Tumoricidal Function of Hepatic Natural Killer Cells	2.45E-01	BID
Role of JAK1, JAK2 and TYK2 in Interferon Signaling	2.45E-01	NFKB2
γ-linolenate Biosynthesis II (Animals)	2.45E-01	ACSL3
Role of CHK Proteins in Cell Cycle Checkpoint Control	2.44E-01	PPM1L,PPP2R1B
Role of Cytokines in Mediating Communication between Immune Cells	2.37E-01	IL10,IFNA4
Role of Lipids/Lipid Rafts in the Pathogenesis of Influenza	2.23E-01	IFNA4
Antiproliferative Role of TOB in T Cell Signaling	2.23E-01	CUL1
Leukotriene Biosynthesis	2.23E-01	GGT7
CDP-diacylglycerol Biosynthesis I	2.13E-01	TAMM41
The Visual Cycle	2.13E-01	RDH8
Histamine Degradation	2.13E-01	ALDH7A1
γ-glutamyl Cycle	2.04E-01	GGT7
Adenosine Nucleotides Degradation II	2.04E-01	ADA
Dolichyl-diphosphooligosaccharide Biosynthesis	1.33E-01	ALG6
Putrescine Degradation III	1.33E-01	ALDH7A1

## Sheet: Overlapping _Gene_LIst_Pathways
Table S1. Upstream transcriptional regulators and canonical pathways significantly associated with genes in thymic lymphomas of vehicle and rapamycin treated mice.
Ingenuity Canonical Pathways	-log(p-value)	Molecules
Superpathway of Cholesterol Biosynthesis	6.1E00	MVD,FDPS,SQLE,IDI1,MSMO1,TM7SF2,HMGCS1,CYP51A1
Superpathway of Geranylgeranyldiphosphate Biosynthesis I (via Mevalonate)	4.84E00	MVD,FDPS,IDI1,FNTB,HMGCS1
Cholesterol Biosynthesis I	3.39E00	SQLE,MSMO1,TM7SF2,CYP51A1
Cholesterol Biosynthesis II (via 24,25-dihydrolanosterol)	3.39E00	SQLE,MSMO1,TM7SF2,CYP51A1
Cholesterol Biosynthesis III (via Desmosterol)	3.39E00	SQLE,MSMO1,TM7SF2,CYP51A1
Zymosterol Biosynthesis	3.02E00	MSMO1,TM7SF2,CYP51A1
Mevalonate Pathway I	2.75E00	MVD,IDI1,HMGCS1
Geranylgeranyldiphosphate Biosynthesis	2.67E00	FDPS,FNTB
Trans, trans-farnesyl Diphosphate Biosynthesis	2.46E00	FDPS,IDI1
Role of BRCA1 in DNA Damage Response	2.27E00	RAD51,RBBP8,FANCC,PHF10
Protein Ubiquitination Pathway	2.04E00	USP28,PSMB9,UBE2M,HLA-A,UBE2D2,FBXW7,USP39
Phosphatidylethanolamine Biosynthesis II	1.91E00	PIGF,PCYT2
Bupropion Degradation	1.62E00	CYP3A5,CYP51A1
phagosome maturation	1.56E00	DYNLL1,DCTN4,PRDX5,HLA-A
Hereditary Breast Cancer Signaling	1.52E00	RAD51,CDC25C,FANCC,PHF10
Acute Myeloid Leukemia Signaling	1.49E00	MYC,HNF1A,EIF4EBP1
Cytotoxic T Lymphocyte-mediated Apoptosis of Target Cells	1.48E00	CYCS,HLA-A
Acetone Degradation I (to Methylglyoxal)	1.48E00	CYP3A5,CYP51A1
Antigen Presentation Pathway	1.36E00	PSMB9,HLA-A
cAMP-mediated signaling	1.29E00	AKAP2,HTR6,CAMK2A,RGS10,CNGA3
Thyroid Cancer Signaling	1.28E00	MYC,HNF1A
Estrogen Biosynthesis	1.19E00	CYP3A5,CYP51A1
N-acetylglucosamine Degradation I	1.16E00	GNPDA2
Assembly of RNA Polymerase II Complex	1.13E00	GTF2A2,TAF4B
Epoxysqualene Biosynthesis	1.11E00	SQLE
Rapoport-Luebering Glycolytic Shunt	1.11E00	BPGM
Unfolded protein response	1.07E00	INSIG1,SREBF2
G-Protein Coupled Receptor Signaling	1.05E00	GRM5,HTR6,CAMK2A,RASGRP1,RGS10
Pentose Phosphate Pathway (Oxidative Branch)	1.03E00	PGLS
Myc Mediated Apoptosis Signaling	1.02E00	MYC,CYCS
ATM Signaling	1.01E00	RAD51,CDC25C
Nicotine Degradation III	1.01E00	CYP3A5,CYP51A1
Acetyl-CoA Biosynthesis I (Pyruvate Dehydrogenase Complex)	9.89E-01	DLAT
N-acetylglucosamine Degradation II	9.89E-01	GNPDA2
Estrogen Receptor Signaling	9.74E-01	TAF4B,MED21,NR3C1
Role of IL-17A in Psoriasis	9.57E-01	CXCL6
BER pathway	9.57E-01	OGG1
Hypoxia Signaling in the Cardiovascular System	9.38E-01	UBE2M,UBE2D2
DNA Double-Strand Break Repair by Homologous Recombination	9.26E-01	RAD51
Melatonin Degradation I	9.05E-01	CYP3A5,CYP51A1
Granzyme B Signaling	8.72E-01	CYCS
Parkinson's Signaling	8.72E-01	CYCS
PXR/RXR Activation	8.65E-01	CYP3A5,NR3C1
Nicotine Degradation II	8.56E-01	CYP3A5,CYP51A1
Small Cell Lung Cancer Signaling	8.46E-01	MYC,CYCS
Prolactin Signaling	8.28E-01	MYC,NR3C1
Ketogenesis	8.25E-01	HMGCS1
Superpathway of Melatonin Degradation	7.76E-01	CYP3A5,CYP51A1
Polyamine Regulation in Colon Cancer	7.28E-01	MYC
Pentose Phosphate Pathway	7.28E-01	PGLS
Glucocorticoid Biosynthesis	7.28E-01	HSD3B1
Mineralocorticoid Biosynthesis	7.28E-01	HSD3B1
Crosstalk between Dendritic Cells and Natural Killer Cells	7.14E-01	CAMK2A,HLA-A
Tumoricidal Function of Hepatic Natural Killer Cells	7.11E-01	CYCS
Estrogen-mediated S-phase Entry	7.11E-01	MYC
UDP-N-acetyl-D-galactosamine Biosynthesis II	7.11E-01	GNPDA2
TR/RXR Activation	6.99E-01	LDLR,SREBF2
Methionine Degradation I (to Homocysteine)	6.95E-01	AHCYL2
Maturity Onset Diabetes of Young (MODY) Signaling	6.8E-01	HNF1A
Role of Lipids/Lipid Rafts in the Pathogenesis of Influenza	6.8E-01	FDPS
Mouse Embryonic Stem Cell Pluripotency	6.79E-01	MYC,HNF1A
IL-15 Production	6.66E-01	MST1R
Cell Cycle Control of Chromosomal Replication	6.66E-01	RPA3
Androgen Biosynthesis	6.66E-01	HSD3B1
Granulocyte Adhesion and Diapedesis	6.63E-01	CXCL2,CXCL6,CCL19
Mitochondrial Dysfunction	6.23E-01	CYCS,PRDX5,NDUFA2
Neuropathic Pain Signaling In Dorsal Horn Neurons	6.21E-01	GRM5,CAMK2A
Agranulocyte Adhesion and Diapedesis	6.14E-01	CXCL2,CXCL6,CCL19
Molecular Mechanisms of Cancer	6.13E-01	MYC,CDC25C,CAMK2A,CYCS,RASGRP1
Glucocorticoid Receptor Signaling	6.1E-01	GTF2A2,TAF4B,NR3C1,PHF10
Cysteine Biosynthesis III (mammalia)	6.01E-01	AHCYL2
Type I Diabetes Mellitus Signaling	5.81E-01	CYCS,HLA-A
TWEAK Signaling	5.78E-01	CYCS
Gαs Signaling	5.7E-01	HTR6,CNGA3
Cell Cycle Regulation by BTG Family Proteins	5.68E-01	CCRN4L
MIF-mediated Glucocorticoid Regulation	5.68E-01	NR3C1
Nucleotide Excision Repair Pathway	5.68E-01	RPA3
Protein Kinase A Signaling	5.46E-01	AKAP2,CDC25C,CAMK2A,HNF1A,CNGA3
Oxidative Phosphorylation	5.39E-01	CYCS,NDUFA2
Role of PKR in Interferon Induction and Antiviral Response	5.19E-01	CYCS
Glycolysis I	5.1E-01	BPGM
Synaptic Long Term Potentiation	5.01E-01	GRM5,CAMK2A
LXR/RXR Activation	4.96E-01	LDLR,CYP51A1
Adipogenesis pathway	4.96E-01	FBXW7,CCRN4L
Role of IL-17F in Allergic Inflammatory Airway Diseases	4.85E-01	CXCL6
Docosahexaenoic Acid (DHA) Signaling	4.77E-01	CYCS
Ovarian Cancer Signaling	4.75E-01	RAD51,HNF1A
Neuroprotective Role of THOP1 in Alzheimer's Disease	4.69E-01	HLA-A
Gluconeogenesis I	4.69E-01	BPGM
Sperm Motility	4.62E-01	MST1R,CNGA3
MSP-RON Signaling Pathway	4.62E-01	MST1R
Graft-versus-Host Disease Signaling	4.47E-01	HLA-A
TNFR1 Signaling	4.47E-01	CYCS
Cell Cycle: G2/M DNA Damage Checkpoint Regulation	4.47E-01	CDC25C
Autoimmune Thyroid Disease Signaling	4.33E-01	HLA-A
CD27 Signaling in Lymphocytes	4.27E-01	CYCS
nNOS Signaling in Neurons	4.27E-01	CAMK2A
UVB-Induced MAPK Signaling	4.2E-01	EIF4EBP1
Epithelial Adherens Junction Signaling	4.16E-01	ZYX,HNF1A
Endometrial Cancer Signaling	4.14E-01	MYC
Serotonin Receptor Signaling	4.14E-01	HTR6
Regulation of eIF4 and p70S6K Signaling	4.09E-01	RPS27L,EIF4EBP1
Role of CHK Proteins in Cell Cycle Checkpoint Control	4.08E-01	CDC25C
Lymphotoxin β Receptor Signaling	4.02E-01	CYCS
Role of IL-17A in Arthritis	4.02E-01	CXCL6
ErbB2-ErbB3 Signaling	3.96E-01	MYC
Nur77 Signaling in T Lymphocytes	3.9E-01	CYCS
Regulation of Cellular Mechanics by Calpain Protease	3.9E-01	CNGA3
Thrombopoietin Signaling	3.84E-01	MYC
Wnt/Ca+ pathway	3.84E-01	CAMK2A
Induction of Apoptosis by HIV1	3.79E-01	CYCS
Phototransduction Pathway	3.73E-01	CNGA3
AMPK Signaling	3.66E-01	PHF10,EIF4EBP1
GM-CSF Signaling	3.63E-01	CAMK2A
ERK5 Signaling	3.58E-01	MYC
Cell Cycle: G1/S Checkpoint Regulation	3.58E-01	MYC
Glutamate Receptor Signaling	3.58E-01	GRM5
Mitotic Roles of Polo-Like Kinase	3.48E-01	CDC25C
IL-17A Signaling in Airway Cells	3.48E-01	CXCL6
Superpathway of Methionine Degradation	3.48E-01	AHCYL2
Wnt/β-catenin Signaling	3.45E-01	MYC,HNF1A
Retinoic acid Mediated Apoptosis Signaling	3.43E-01	CYCS
Acute Phase Response Signaling	3.42E-01	HNF1A,NR3C1
Remodeling of Epithelial Adherens Junctions	3.39E-01	ZYX
PEDF Signaling	3.25E-01	HNF1A
CREB Signaling in Neurons	3.2E-01	GRM5,CAMK2A
Caveolar-mediated Endocytosis Signaling	3.17E-01	HLA-A
Basal Cell Carcinoma Signaling	3.17E-01	HNF1A
FLT3 Signaling in Hematopoietic Progenitor Cells	3.12E-01	EIF4EBP1
STAT3 Pathway	3.12E-01	MYC
Chemokine Signaling	3.08E-01	CAMK2A
Melatonin Signaling	3.04E-01	CAMK2A
IL-4 Signaling	2.96E-01	NR3C1
Role of Wnt/GSK-3β Signaling in the Pathogenesis of Influenza	2.93E-01	HNF1A
ERK/MAPK Signaling	2.9E-01	MYC,EIF4EBP1
Role of Macrophages, Fibroblasts and Endothelial Cells in Rheumatoid Arthritis	2.88E-01	MYC,CAMK2A,HNF1A
mTOR Signaling	2.83E-01	RPS27L,EIF4EBP1
tRNA Charging	2.82E-01	NARS
PDGF Signaling	2.78E-01	MYC
Ceramide Signaling	2.75E-01	CYCS
Allograft Rejection Signaling	2.64E-01	HLA-A
Bladder Cancer Signaling	2.64E-01	MYC
HIPPO signaling	2.64E-01	FRMD6
CTLA4 Signaling in Cytotoxic T Lymphocytes	2.61E-01	HLA-A
OX40 Signaling Pathway	2.58E-01	HLA-A
UVA-Induced MAPK Signaling	2.58E-01	CYCS
Apoptosis Signaling	2.58E-01	CYCS
Factors Promoting Cardiogenesis in Vertebrates	2.49E-01	HNF1A
Communication between Innate and Adaptive Immune Cells	2.49E-01	HLA-A
Death Receptor Signaling	2.49E-01	CYCS
Dopamine Receptor Signaling	2.49E-01	NCS1
Neuregulin Signaling	2.46E-01	MYC
Chronic Myeloid Leukemia Signaling	2.46E-01	MYC
Virus Entry via Endocytic Pathways	2.4E-01	HLA-A
Telomerase Signaling	2.28E-01	MYC
Glioma Signaling	2.26E-01	CAMK2A
T Cell Receptor Signaling	2.21E-01	RASGRP1
CDK5 Signaling	2.18E-01	LAMA5
Amyotrophic Lateral Sclerosis Signaling	2.08E-01	CYCS
Pancreatic Adenocarcinoma Signaling	2.06E-01	RAD51

## Sheet: Rapamycin_Gene_LIst_Pathways
Table S1. Upstream transcriptional regulators and canonical pathways significantly associated with genes in thymic lymphomas of vehicle and rapamycin treated mice.
Ingenuity Canonical Pathways	-log(p-value)	Molecules
Ephrin Receptor Signaling	4.23E00	GNG4,AKT2,RGS3,NRAS,KRAS,EPHB6,GNAI3,EPHB1,SDCBP,MAP2K2,CREB1,ATF4,GNB1L,GNG5,MAP4K4,MAP2K1,GNG12,ARPC4
Antiproliferative Role of Somatostatin Receptor 2	3.94E00	GNG4,PTPN6,NRAS,MAP2K2,SSTR2,KRAS,GNB1L,GNG5,MAP2K1,GNG12
Protein Kinase A Signaling	3.01E00	TCF4,MYL6,PTPN2,NFKBIE,DUSP22,ANAPC1,YWHAQ,HHAT,MAP2K2,CREB1,ATF4,GSK3B,GNG5,ANAPC11,GNB1L,MAP2K1,GNG12,MTMR3,GNG4,PTPN6,ATF1,YWHAZ,PPP1R11,GNAI3,CREM,KDELR3,ADD1
Rac Signaling	2.85E00	NRAS,MAP2K2,PIKFYVE,BRK1,KRAS,SH3RF1,PIP4K2A,MAP2K1,PIP4K2C,ELK4,ARPC4
Role of NFAT in Regulation of the Immune Response	2.8E00	GNG4,AKT2,NRAS,CD3E,NFKBIE,KRAS,GNAI3,CD3G,MAP2K2,GSK3B,GNG5,GNB1L,RCAN2,MAP2K1,GNG12
P2Y Purigenic Receptor Signaling Pathway	2.68E00	GNG4,GNAI3,AKT2,NRAS,MAP2K2,CREB1,ATF4,KRAS,GNB1L,GNG5,MAP2K1,GNG12
fMLP Signaling in Neutrophils	2.59E00	GNG4,GNAI3,NRAS,MAP2K2,NFKBIE,KRAS,GNB1L,GNG5,MAP2K1,GNG12,ARPC4
Prostate Cancer Signaling	2.48E00	AKT2,NRAS,MAP2K2,NFKBIE,CREB1,ATF4,KRAS,GSK3B,MAP2K1
Cardiac Hypertrophy Signaling	2.42E00	GNG4,NRAS,MYL6,KRAS,EIF2B2,EIF4E,ADRA1D,GNAI3,MAP2K2,CREB1,IGF1R,GSK3B,GNB1L,GNG5,MAP2K1,GNG12,ADRA1B
Apoptosis Signaling	2.38E00	GAS2,DIABLO,NRAS,MAP2K2,NFKBIE,KRAS,HTRA2,MAP2K1,MAP4K4
FLT3 Signaling in Hematopoietic Progenitor Cells	2.34E00	AKT2,NRAS,MAP2K2,CREB1,ATF4,KRAS,MAP2K1,EIF4E
CREB Signaling in Neurons	2.33E00	GNG4,GNAI3,AKT2,NRAS,MAP2K2,CREB1,ATF4,KRAS,GRM4,GNB1L,GNG5,MAP2K1,GNG12,GRIK1
Ephrin B Signaling	2.31E00	EPHB6,GNG4,GNAI3,EPHB1,RGS3,GNB1L,GNG5,GNG12
Protein Ubiquitination Pathway	2.29E00	FZR1,MED20,UBE2N,UBE2V2,PSMB8,DNAJA1,ANAPC1,USP26,USP7,PSMC1,UBE2J1,USP13,PSMA4,HSPB7,PSMA3,ANAPC11,NEDD4L,UBE2D3
PI3K/AKT Signaling	2.24E00	YWHAQ,AKT2,NRAS,MAP2K2,NFKBIE,PPP2R2B,YWHAZ,KRAS,GSK3B,MAP2K1,EIF4E
Regulation of eIF4 and p70S6K Signaling	2.15E00	EIF2S2,AKT2,NRAS,MAP2K2,PPP2R2B,AGO2,KRAS,RPS25,RPS3,MAP2K1,EIF2B2,EIF4E
EIF2 Signaling	2.15E00	AKT2,NRAS,AGO2,KRAS,EIF2B2,EIF4E,EIF2S2,MAP2K2,PPP1R15A,RPS25,GSK3B,RPS3,MAP2K1,RPL13A
ERK5 Signaling	2.14E00	YWHAQ,NRAS,CREB1,YWHAZ,ATF4,KRAS,ELK4
α-Adrenergic Signaling	2.13E00	GNG4,GNAI3,NRAS,MAP2K2,KRAS,GNB1L,GNG5,MAP2K1,GNG12
PI3K Signaling in B Lymphocytes	2.12E00	BLK,AKT2,NRAS,MAP2K2,ATF1,ATF5,NFKBIE,CREB1,ATF4,KRAS,MAP2K1
G Beta Gamma Signaling	2.1E00	GNG4,GNAI3,AKT2,NRAS,KRAS,GNB1L,GNG5,CAV3,GNG12
Hypoxia Signaling in the Cardiovascular System	2.1E00	UBE2J1,UBE2N,NFKBIE,CREB1,UBE2V2,ATF4,UBE2D3
IGF-1 Signaling	2.08E00	YWHAQ,AKT2,NRAS,MAP2K2,IGF1R,YWHAZ,IGFBP3,KRAS,MAP2K1
14-3-3-mediated Signaling	2.02E00	YWHAQ,TUBB1,AKT2,NRAS,MAP2K2,YWHAZ,KRAS,GSK3B,MAP2K1,AKT1S1
Calcium Transport I	2.02E00	ATP2C1,ATP2A2,ATP2B2
Endometrial Cancer Signaling	1.93E00	AKT2,NRAS,MAP2K2,KRAS,GSK3B,MAP2K1
Erythropoietin Signaling	1.93E00	AKT2,PTPN6,NRAS,MAP2K2,NFKBIE,KRAS,MAP2K1
Gαi Signaling	1.92E00	GNG4,GNAI3,NRAS,RALA,CHRM4,KRAS,GRM4,GNB1L,GNG5,GNG12
Actin Cytoskeleton Signaling	1.91E00	NRAS,MYL6,BRK1,PIKFYVE,KRAS,MYH7,MYH7B,FGF13,MAP2K2,EZR,MAP2K1,PIP4K2A,ARPC4,GNG12,PIP4K2C
IL-17 Signaling	1.87E00	AKT2,NRAS,MAP2K2,KRAS,GSK3B,IL17F,MAP2K1
Thyroid Cancer Signaling	1.85E00	TCF4,NRAS,MAP2K2,KRAS,MAP2K1
LPS-stimulated MAPK Signaling	1.84E00	NRAS,MAP2K2,ATF1,NFKBIE,CREB1,KRAS,MAP2K1
Role of NFAT in Cardiac Hypertrophy	1.82E00	GNG4,GNAI3,AKT2,NRAS,MAP2K2,IGF1R,KRAS,GSK3B,GNG5,GNB1L,RCAN2,MAP2K1,GNG12
Calcium Signaling	1.82E00	LETM1,MYL6,ATP2C1,TRDN,Tpm1,MYH7,MYH7B,ATP2A2,ATP2B2,CREB1,ATF4,RCAN2,GRIK1
CCR5 Signaling in Macrophages	1.81E00	GNG4,GNAI3,CD3G,CD3E,GNB1L,GNG5,GNG12
STAT3 Pathway	1.81E00	PTPN6,NRAS,PTPN2,MAP2K2,IGF1R,KRAS,MAP2K1
Epithelial Adherens Junction Signaling	1.79E00	TUBB1,DLL1,AKT2,TCF4,NRAS,MYL6,KRAS,MYH7,PVRL1,MYH7B,ARPC4
Myc Mediated Apoptosis Signaling	1.79E00	YWHAQ,AKT2,NRAS,IGF1R,YWHAZ,KRAS
ERK/MAPK Signaling	1.73E00	YWHAQ,NRAS,MAP2K2,ATF1,PPP2R2B,CREB1,YWHAZ,ATF4,HSPB7,KRAS,PPP1R11,MAP2K1,EIF4E
Gαs Signaling	1.72E00	GNG4,MAP2K2,CREB1,ADD1,ATF4,GNB1L,GNG5,MAP2K1,GNG12
Melanoma Signaling	1.72E00	AKT2,NRAS,MAP2K2,KRAS,MAP2K1
Role of IL-17F in Allergic Inflammatory Airway Diseases	1.72E00	MAP2K2,CREB1,ATF4,IL17F,MAP2K1
Mouse Embryonic Stem Cell Pluripotency	1.71E00	AKT2,TCF4,ID2,NRAS,MAP2K2,KRAS,GSK3B,MAP2K1
Gαq Signaling	1.66E00	GNG4,AKT2,MAP2K2,NFKBIE,GSK3B,GNB1L,GNG5,MAP2K1,ADRA1B,GNG12,ADRA1D
VEGF Signaling	1.64E00	EIF2S2,AKT2,PTPN6,NRAS,MAP2K2,KRAS,MAP2K1,EIF2B2
Breast Cancer Regulation by Stathmin1	1.63E00	GNG4,E2F6,GNAI3,TUBB1,NRAS,MAP2K2,PPP2R2B,KRAS,PPP1R11,GNG5,GNB1L,MAP2K1,GNG12
Regulation of IL-2 Expression in Activated and Anergic T Lymphocytes	1.61E00	CD3G,NRAS,MAP2K2,CD3E,NFKBIE,KRAS,MAP2K1
RhoGDI Signaling	1.59E00	ARHGAP5,GNG4,GNAI3,MYL6,EZR,PIKFYVE,GNB1L,GNG5,PIP4K2A,PIP4K2C,GNG12,ARPC4
PTEN Signaling	1.57E00	AKT2,NRAS,MAP2K2,IGF1R,KRAS,GSK3B,CNKSR3,MCRS1,MAP2K1
CXCR4 Signaling	1.57E00	GNG4,GNAI3,AKT2,NRAS,MAP2K2,MYL6,KRAS,GNB1L,GNG5,MAP2K1,GNG12
Insulin Receptor Signaling	1.57E00	AKT2,NRAS,MAP2K2,PPP1R11,KRAS,STXBP4,GSK3B,MAP2K1,EIF2B2,EIF4E
Estrogen-Dependent Breast Cancer Signaling	1.54E00	AKT2,NRAS,CREB1,IGF1R,ATF4,KRAS
CCR3 Signaling in Eosinophils	1.53E00	GNG4,GNAI3,NRAS,MAP2K2,KRAS,GNB1L,GNG5,MAP2K1,GNG12
Oncostatin M Signaling	1.51E00	NRAS,MAP2K2,KRAS,MAP2K1
Melanocyte Development and Pigmentation Signaling	1.49E00	PTPN6,NRAS,MAP2K2,CREB1,ATF4,KRAS,MAP2K1
Role of PI3K/AKT Signaling in the Pathogenesis of Influenza	1.48E00	GNAI3,AKT2,MAP2K2,NFKBIE,GSK3B,MAP2K1
Relaxin Signaling	1.48E00	GNG4,GNAI3,AKT2,NFKBIE,CREB1,RLN3,GNB1L,GNG5,MAP2K1,GNG12
p70S6K Signaling	1.48E00	YWHAQ,GNAI3,AKT2,NRAS,MAP2K2,PPP2R2B,YWHAZ,KRAS,MAP2K1
Nucleotide Excision Repair Pathway	1.47E00	ERCC8,GTF2H5,RAD23B,XPA
Mitochondrial Dysfunction	1.45E00	MT-ND1,ATP5D,NDUFA6,ATP5L,NDUFA12,BACE1,PSENEN,HTRA2,CPT1C,CYB5A,GPX4,MT-ND2
Estrogen Receptor Signaling	1.44E00	DDX5,NRAS,CCNC,MED20,MAP2K2,MED10,GTF2H5,KRAS,MAP2K1
G Protein Signaling Mediated by Tubby	1.43E00	GNG4,GNB1L,GNG5,GNG12
IL-3 Signaling	1.4E00	AKT2,PTPN6,NRAS,MAP2K2,KRAS,MAP2K1
Non-Small Cell Lung Cancer Signaling	1.4E00	AKT2,NRAS,MAP2K2,RARB,KRAS,MAP2K1
GDNF Family Ligand-Receptor Interactions	1.4E00	PDLIM7,NRAS,MAP2K2,CREB1,KRAS,MAP2K1
JAK/Stat Signaling	1.38E00	AKT2,PTPN6,NRAS,MAP2K2,KRAS,MAP2K1
Neurotrophin/TRK Signaling	1.38E00	NRAS,MAP2K2,CREB1,ATF4,KRAS,MAP2K1
Death Receptor Signaling	1.35E00	GAS2,DIABLO,TRADD,NFKBIE,HTRA2,HSPB7,MAP4K4
IL-2 Signaling	1.35E00	AKT2,NRAS,MAP2K2,KRAS,MAP2K1
Polyamine Regulation in Colon Cancer	1.34E00	TCF4,AZIN1,KRAS
Pyridoxal 5'-phosphate Salvage Pathway	1.33E00	PDXK,CDK18,AKT2,MAP2K2,PRKAA2,MAP2K1
Thrombin Signaling	1.32E00	GNG4,GNAI3,AKT2,NRAS,MAP2K2,MYL6,CREB1,KRAS,GNB1L,GNG5,MAP2K1,GNG12
Cholesterol Biosynthesis I	1.32E00	NSDHL,DHCR7,LSS,SC5D
Cholesterol Biosynthesis II (via 24,25-dihydrolanosterol)	1.32E00	NSDHL,DHCR7,LSS,SC5D
Cholesterol Biosynthesis III (via Desmosterol)	1.32E00	NSDHL,DHCR7,LSS,SC5D
ErbB2-ErbB3 Signaling	1.3E00	NRAS,MAP2K2,KRAS,GSK3B,MAP2K1
IL-6 Signaling	1.27E00	AKT2,NRAS,MAP2K2,NFKBIE,KRAS,HSPB7,MAP2K1,MAP4K4
Acute Myeloid Leukemia Signaling	1.26E00	AKT2,TCF4,NRAS,MAP2K2,KRAS,MAP2K1
NRF2-mediated Oxidative Stress Response	1.26E00	FTL,NRAS,MAP2K2,ATF4,DNAJA2,KRAS,GSK3B,GSTO2,DNAJA1,MAP2K1,ENC1
Systemic Lupus Erythematosus Signaling	1.25E00	CD3G,LSM6,PTPN6,AKT2,LSM8,NRAS,CD3E,CREM,C8B,IGHM,KRAS,NHP2L1,LSM4
Phospholipase C Signaling	1.25E00	GNG4,CD3G,RALA,NRAS,MAP2K2,MYL6,CD3E,CREB1,ATF4,KRAS,GNB1L,GNG5,MAP2K1,GNG12
ATM Signaling	1.24E00	H2AFX,CREB1,ATF4,TDP1,TLK2
UVC-Induced MAPK Signaling	1.22E00	NRAS,MAP2K2,KRAS,MAP2K1
Telomerase Signaling	1.21E00	AKT2,NRAS,MAP2K2,PPP2R2B,KRAS,MAP2K1,PTGES3
Lipid Antigen Presentation by CD1	1.2E00	CD1D,Cd1d2,CD3E
Glioma Signaling	1.19E00	E2F6,AKT2,NRAS,MAP2K2,IGF1R,KRAS,MAP2K1
Sertoli Cell-Sertoli Cell Junction Signaling	1.18E00	TUBB1,AKT2,NRAS,MAP2K2,SPTB,SYMPK,KRAS,PVRL1,GSK3B,MAP2K1,RAB8B
ErbB4 Signaling	1.17E00	NRAS,MAP2K2,PSENEN,KRAS,MAP2K1
CD28 Signaling in T Helper Cells	1.15E00	CD3G,AKT2,PTPN6,MAP2K2,CD3E,NFKBIE,MAP2K1,ARPC4
IL-8 Signaling	1.15E00	GNG4,GNAI3,AKT2,NRAS,MAP2K2,KRAS,GNB1L,GNG5,MAP2K1,MAP4K4,GNG12
GM-CSF Signaling	1.14E00	AKT2,NRAS,MAP2K2,KRAS,MAP2K1
CDK5 Signaling	1.14E00	NRAS,MAP2K2,CABLES1,PPP2R2B,PPP1R11,KRAS,MAP2K1
Tight Junction Signaling	1.14E00	AKT2,MYL6,PPP2R2B,NAPG,SYMPK,MYH7,PVRL1,CNKSR3,MYH7B,NAPB
RhoA Signaling	1.14E00	ARHGAP5,MYL6,EZR,IGF1R,PIKFYVE,PIP4K2A,PIP4K2C,ARPC4
Ceramide Signaling	1.11E00	DIABLO,AKT2,NRAS,PPP2R2B,KRAS,MAP2K1
Signaling by Rho Family GTPases	1.11E00	GNG4,MYL6,PIKFYVE,GNAI3,MAP2K2,EZR,GNB1L,GNG5,PIP4K2A,MAP2K1,ARPC4,PIP4K2C,GNG12
Synaptic Long Term Potentiation	1.09E00	NRAS,MAP2K2,CREB1,ATF4,KRAS,PPP1R11,GRM4,MAP2K1
Mitotic Roles of Polo-Like Kinase	1.08E00	FZR1,PPP2R2B,PRC1,ANAPC11,ANAPC1
IL-17A Signaling in Airway Cells	1.08E00	AKT2,MAP2K2,NFKBIE,GSK3B,MAP2K1
NF-κB Signaling	1.06E00	TRADD,AKT2,NRAS,UBE2N,NFKBIE,TLR8,IGF1R,KRAS,GSK3B,MAP4K4
IL-15 Signaling	1.06E00	AKT2,NRAS,MAP2K2,KRAS,MAP2K1
CTLA4 Signaling in Cytotoxic T Lymphocytes	1.04E00	CD3G,AKT2,PTPN6,CD3E,CLTA,PPP2R2B
FGF Signaling	1.02E00	AKT2,PTPN6,CREB1,ATF4,MAP2K1,FGF13
4-1BB Signaling in T Lymphocytes	1.02E00	MAP2K2,NFKBIE,MAP2K1
FAK Signaling	1E00	AKT2,ARHGAP26,NRAS,MAP2K2,KRAS,MAP2K1
Axonal Guidance Signaling	9.98E-01	GNG4,SLIT3,TUBB1,AKT2,NRAS,RGS3,MYL6,KRAS,EIF4E,EPHB6,GNAI3,EPHB1,SDCBP,MAP2K2,SRGAP1,GSK3B,GNB1L,GNG5,MAP2K1,GNG12,ARPC4
Integrin Signaling	9.94E-01	ARHGAP5,AKT2,ARHGAP26,NRAS,ARF5,RALA,MAP2K2,KRAS,GSK3B,MAP2K1,ARPC4
Lanosterol Biosynthesis	9.9E-01	LSS
NGF Signaling	9.75E-01	AKT2,NRAS,MAP2K2,CREB1,ATF4,KRAS,MAP2K1
PEDF Signaling	9.74E-01	AKT2,TCF4,NRAS,NFKBIE,KRAS
B Cell Receptor Signaling	9.61E-01	AKT2,PTPN6,NRAS,MAP2K2,NFKBIE,CREB1,ATF4,KRAS,GSK3B,MAP2K1
Role of MAPK Signaling in the Pathogenesis of Influenza	9.54E-01	AKT2,NRAS,MAP2K2,KRAS,MAP2K1
CNTF Signaling	9.54E-01	NRAS,MAP2K2,KRAS,MAP2K1
Amyloid Processing	9.54E-01	AKT2,BACE1,PSENEN,GSK3B
Chronic Myeloid Leukemia Signaling	9.52E-01	E2F6,AKT2,NRAS,MAP2K2,KRAS,MAP2K1
IL-1 Signaling	9.36E-01	GNG4,GNAI3,NFKBIE,GNB1L,GNG5,GNG12
PPAR Signaling	9.36E-01	NRAS,MAP2K2,NFKBIE,KRAS,MAP2K1,MAP4K4
Renal Cell Carcinoma Signaling	9.36E-01	AKT2,NRAS,MAP2K2,KRAS,MAP2K1
TWEAK Signaling	9.29E-01	TRADD,NFKBIE,TNFRSF12A
Regulation of the Epithelial-Mesenchymal Transition Pathway	9.27E-01	AKT2,TCF4,ID2,NRAS,MAP2K2,PSENEN,KRAS,GSK3B,MAP2K1,FGF13
Unfolded protein response	9.09E-01	SCAP,PPP1R15A,ATF4,DNAJA2
Gα12/13 Signaling	9.03E-01	AKT2,NRAS,MAP2K2,MYL6,NFKBIE,KRAS,MAP2K1
Chemokine Signaling	8.99E-01	GNAI3,NRAS,MAP2K2,KRAS,MAP2K1
Oxidative Phosphorylation	8.89E-01	MT-ND1,ATP5D,NDUFA6,ATP5L,NDUFA12,CYB5A,MT-ND2
Huntington's Disease Signaling	8.75E-01	GNG4,AKT2,CLTA,GLS,CREB1,IGF1R,NAPG,ATF4,GNB1L,GNG5,GNG12,NAPB
Sulfite Oxidation IV	8.72E-01	SUOX
BMP signaling pathway	8.64E-01	NRAS,MAP2K2,CREB1,KRAS,MAP2K1
D-myo-inositol (1,4,5)-Trisphosphate Biosynthesis	8.49E-01	PIKFYVE,PIP4K2A,PIP4K2C
Oleate Biosynthesis II (Animals)	8.42E-01	FADS2,CYB5A
G-Protein Coupled Receptor Signaling	8.39E-01	GNAI3,AKT2,NRAS,MAP2K2,NFKBIE,CREB1,CHRM4,ATF4,KRAS,GRM4,MAP2K1,ADRA1B,ADRA1D
Colorectal Cancer Metastasis Signaling	8.29E-01	GNG4,AKT2,TCF4,NRAS,MAP2K2,TLR8,KRAS,GSK3B,GNB1L,GNG5,MAP2K1,GNG12
Notch Signaling	8.24E-01	DLL1,MAML3,PSENEN
mTOR Signaling	8.21E-01	AKT2,NRAS,PPP2R2B,PRKAA2,KRAS,RPS25,GNB1L,RPS3,AKT1S1,EIF4E
T Cell Receptor Signaling	8.16E-01	CD3G,NRAS,MAP2K2,CD3E,KRAS,MAP2K1
Acute Phase Response Signaling	8.15E-01	TRADD,FTL,AKT2,TCF4,NRAS,MAP2K2,NFKBIE,KRAS,MAP2K1
Thrombopoietin Signaling	8.09E-01	NRAS,MAP2K2,KRAS,MAP2K1
DNA Methylation and Transcriptional Repression Signaling	8.06E-01	MBD3,SAP30
Induction of Apoptosis by HIV1	7.9E-01	DIABLO,TRADD,NFKBIE,HTRA2
VEGF Family Ligand-Receptor Interactions	7.84E-01	AKT2,NRAS,MAP2K2,KRAS,MAP2K1
tRNA Charging	7.84E-01	WARS,CARS2,MARS2,AARS,SARS
Adenine and Adenosine Salvage VI	7.83E-01	ADK
Glutamine Degradation I	7.83E-01	GLS
Synaptic Long Term Depression	7.78E-01	GNAI3,NRAS,MAP2K2,PPP2R2B,IGF1R,KRAS,GRM4,MAP2K1
Glioblastoma Multiforme Signaling	7.78E-01	E2F6,AKT2,NRAS,MAP2K2,IGF1R,KRAS,GSK3B,MAP2K1
autophagy	7.77E-01	ATG5,ATG10,VPS11
Vitamin-C Transport	7.72E-01	TXNDC2,GSTO2
PDGF Signaling	7.69E-01	NRAS,MAP2K2,KRAS,MAP2K1,CAV3
Pancreatic Adenocarcinoma Signaling	7.36E-01	E2F6,AKT2,RALA,MAP2K2,KRAS,MAP2K1
ErbB Signaling	7.25E-01	NRAS,MAP2K2,KRAS,GSK3B,MAP2K1
Glutamate Receptor Signaling	7.21E-01	GLS,GRM4,GNG5,GRIK1
Ovarian Cancer Signaling	7.17E-01	AKT2,TCF4,NRAS,MAP2K2,KRAS,GSK3B,MAP2K1
All-trans-decaprenyl Diphosphate Biosynthesis	7.12E-01	PDSS2
Alanine Degradation III	7.12E-01	GPT2
Alanine Biosynthesis II	7.12E-01	GPT2
L-serine Degradation	7.12E-01	SRR
Bladder Cancer Signaling	7.11E-01	NRAS,MAP2K2,KRAS,MAP2K1,FGF13
HIPPO signaling	7.11E-01	YWHAQ,TEAD1,PPP2R2B,YWHAZ,PPP1R11
TGF-β Signaling	7.11E-01	NRAS,MAP2K2,KRAS,MAP2K1,INHBB
CD40 Signaling	7.04E-01	MAP2K2,ATF1,NFKBIE,MAP2K1
Role of NANOG in Mammalian Embryonic Stem Cell Pluripotency	6.99E-01	AKT2,NRAS,MAP2K2,KRAS,GSK3B,MAP2K1
GNRH Signaling	6.95E-01	GNAI3,NRAS,MAP2K2,CREB1,ATF4,KRAS,MAP2K1
Role of Tissue Factor in Cancer	6.88E-01	BLK,AKT2,NRAS,PLAUR,KRAS,EIF4E
Role of JAK1, JAK2 and TYK2 in Interferon Signaling	6.83E-01	PTPN6,PTPN2
γ-linolenate Biosynthesis II (Animals)	6.83E-01	FADS2,CYB5A
UDP-N-acetyl-D-galactosamine Biosynthesis II	6.83E-01	GNPDA1,PGM3
Aldosterone Signaling in Epithelial Cells	6.66E-01	MAP2K2,PIKFYVE,KRAS,HSPB7,DNAJA1,PIP4K2A,MAP2K1,PIP4K2C
Androgen Signaling	6.64E-01	GNG4,GNAI3,GTF2H5,GNB1L,GNG5,GNG12
PAK Signaling	6.58E-01	NRAS,MAP2K2,MYL6,KRAS,MAP2K1
Angiopoietin Signaling	6.58E-01	AKT2,NRAS,NFKBIE,KRAS
Remodeling of Epithelial Adherens Junctions	6.58E-01	TUBB1,RALA,MAPRE1,ARPC4
Natural Killer Cell Signaling	6.53E-01	AKT2,PTPN6,NRAS,MAP2K2,KRAS,MAP2K1
UDP-D-xylose and UDP-D-glucuronate Biosynthesis	6.52E-01	UGDH
Glutathione Redox Reactions II	6.52E-01	TXNDC12
Triacylglycerol Biosynthesis	6.36E-01	LPIN1,AGPAT2,DGAT1
Cardiac β-adrenergic Signaling	6.33E-01	GNG4,PPP2R2B,PPP1R11,GNB1L,GNG5,ATP2A2,GNG12
Neuregulin Signaling	6.33E-01	AKT2,NRAS,MAP2K2,KRAS,MAP2K1
Regulation of Actin-based Motility by Rho	6.33E-01	MYL6,PIKFYVE,PIP4K2A,PIP4K2C,ARPC4
SAPK/JNK Signaling	6.09E-01	TRADD,NRAS,KRAS,GNG5,MAP4K4
Bupropion Degradation	6.07E-01	CYP3A7,CYP2B6
Cell Cycle: G2/M DNA Damage Checkpoint Regulation	6.02E-01	YWHAQ,YWHAZ,TRIP12
Creatine-phosphate Biosynthesis	6.02E-01	CKMT2
Thioredoxin Pathway	6.02E-01	TXNDC2
Sulfate Activation for Sulfonation	6.02E-01	PAPSS1
Asparagine Biosynthesis I	6.02E-01	ASNS
Formaldehyde Oxidation II (Glutathione-dependent)	6.02E-01	ADH5
N-acetylglucosamine Degradation I	6.02E-01	GNPDA1
PXR/RXR Activation	6.02E-01	CYP3A7,AKT2,NR1I2,CYP2B6
HMGB1 Signaling	6E-01	AKT2,NRAS,MAP2K2,KRAS,IL17F,MAP2K1
Corticotropin Releasing Hormone Signaling	5.9E-01	GNAI3,CRHR2,MAP2K2,CREB1,ATF4,MAP2K1
Xenobiotic Metabolism Signaling	5.77E-01	CYP3A7,FTL,NRAS,MAP2K2,ANKRA2,NR1I2,PPP2R2B,KRAS,CYP2B6,GSTO2,MAP2K1,PTGES3
NF-κB Activation by Viruses	5.75E-01	AKT2,NRAS,NFKBIE,KRAS
Hematopoiesis from Pluripotent Stem Cells	5.7E-01	CD3G,CD3E,IGHM
2-ketoglutarate Dehydrogenase Complex	5.58E-01	DLST
α-tocopherol Degradation	5.58E-01	CYP4A11
CD27 Signaling in Lymphocytes	5.55E-01	MAP2K2,NFKBIE,MAP2K1
Dopamine-DARPP32 Feedback in cAMP Signaling	5.53E-01	GNAI3,ATF1,CREM,CREB1,PPP2R2B,ATF4,PPP1R11,ATP2A2
Role of Macrophages, Fibroblasts and Endothelial Cells in Rheumatoid Arthritis	5.52E-01	TRADD,TCF4,AKT2,NRAS,MAP2K2,NFKBIE,CREB1,TLR8,ATF4,SFRP5,KRAS,GSK3B,MAP2K1
Prolactin Signaling	5.5E-01	NRAS,MAP2K2,KRAS,MAP2K1
HER-2 Signaling in Breast Cancer	5.5E-01	AKT2,NRAS,KRAS,GSK3B
Glucocorticoid Receptor Signaling	5.33E-01	CD3G,AKT2,NRAS,MAP2K2,CD3E,NFKBIE,CREB1,PRKAA2,GTF2H5,KRAS,MAP2K1,PTGES3
IL-4 Signaling	5.26E-01	AKT2,PTPN6,NRAS,KRAS
2-amino-3-carboxymuconate Semialdehyde Degradation to Glutaryl-CoA	5.19E-01	ACMSD
Role of CHK Proteins in Cell Cycle Checkpoint Control	5.11E-01	E2F6,PPP2R2B,TLK2
Cytotoxic T Lymphocyte-mediated Apoptosis of Target Cells	5.04E-01	CD3G,CD3E
Acetone Degradation I (to Methylglyoxal)	5.04E-01	CYP3A7,CYP2B6
Role of IL-17A in Arthritis	4.98E-01	MAP2K2,NFKBIE,MAP2K1
Actin Nucleation by ARP-WASP Complex	4.98E-01	NRAS,KRAS,ARPC4
Cholecystokinin/Gastrin-mediated Signaling	4.93E-01	NRAS,MAP2K2,CREM,KRAS,MAP2K1
Ascorbate Recycling (Cytosolic)	4.85E-01	GSTO2
Tetrahydrobiopterin Biosynthesis I	4.85E-01	PTS
L-glutamine Biosynthesis II (tRNA-dependent)	4.85E-01	QRSL1
HGF Signaling	4.75E-01	AKT2,NRAS,MAP2K2,KRAS,MAP2K1
Glioma Invasiveness Signaling	4.72E-01	NRAS,PLAUR,KRAS
Regulation of Cellular Mechanics by Calpain Protease	4.72E-01	NRAS,EZR,KRAS
Superpathway of Cholesterol Biosynthesis	4.71E-01	NSDHL,DHCR7,LSS,SC5D
Interferon Signaling	4.69E-01	PTPN2,PSMB8
Wnt/Ca+ pathway	4.6E-01	CREB1,ATF4,GSK3B
ILK Signaling	4.59E-01	AKT2,MYL6,CREB1,PPP2R2B,ATF4,MYH7,GSK3B,MYH7B
Salvage Pathways of Pyrimidine Ribonucleotides	4.57E-01	CDK18,AKT2,MAP2K2,PRKAA2,MAP2K1
Acetyl-CoA Biosynthesis I (Pyruvate Dehydrogenase Complex)	4.55E-01	PDHB
Glycogen Biosynthesis II (from UDP-D-Glucose)	4.55E-01	UGP2
Tetrahydrobiopterin Biosynthesis II	4.55E-01	PTS
N-acetylglucosamine Degradation II	4.55E-01	GNPDA1
Circadian Rhythm Signaling	4.53E-01	CREB1,ATF4
Cell Cycle Regulation by BTG Family Proteins	4.53E-01	E2F6,PPP2R2B
IL-17A Signaling in Fibroblasts	4.53E-01	NFKBIE,GSK3B
AMPK Signaling	4.5E-01	AKT2,PPP2R2B,PRKAA2,ACACA,CPT1C,ADRA1B,ADRA1D
Colanic Acid Building Blocks Biosynthesis	4.37E-01	UGDH,UGP2
Assembly of RNA Polymerase III Complex	4.27E-01	GTF3C4
Tetrapyrrole Biosynthesis II	4.27E-01	HMBS
Glycine Cleavage Complex	4.27E-01	OCA2
Biotin-carboxyl Carrier Protein Assembly	4.27E-01	ACACA
Molybdenum Cofactor Biosynthesis	4.27E-01	MOCS2
Retinoate Biosynthesis I	4.22E-01	RDH14,DHRS7C
Gap Junction Signaling	4.16E-01	GNAI3,TUBB1,AKT2,NRAS,MAP2K2,KRAS,MAP2K1
Fc Epsilon RI Signaling	4.15E-01	AKT2,NRAS,MAP2K2,KRAS,MAP2K1
RANK Signaling in Osteoclasts	4.13E-01	AKT2,MAP2K2,NFKBIE,MAP2K1
3-phosphoinositide Biosynthesis	4.09E-01	PTPN6,PTPN2,PIKFYVE,PPP1R1C,MTMR7,PIP4K2A,PIP4K2C
Acyl-CoA Hydrolysis	4.02E-01	ACOT1
Inositol Pyrophosphates Biosynthesis	4.02E-01	IP6K2
p38 MAPK Signaling	4E-01	TRADD,ATF1,CREB1,ATF4,HSPB7
GPCR-Mediated Nutrient Sensing in Enteroendocrine Cells	3.95E-01	GNG4,GNAI3,GNG5,GNG12
Renin-Angiotensin Signaling	3.92E-01	PTPN6,NRAS,MAP2K2,KRAS,MAP2K1
Dopamine Receptor Signaling	3.87E-01	PTS,PPP2R2B,PPP1R11,SLC18A2
Prostanoid Biosynthesis	3.79E-01	PTGES3
Glycolysis I	3.68E-01	FBP1,ALDOA
PKCθ Signaling in T Lymphocytes	3.63E-01	CD3G,NRAS,CD3E,NFKBIE,KRAS
Calcium-induced T Lymphocyte Apoptosis	3.63E-01	CD3G,CD3E,ATP2A2
Glycogen Degradation II	3.59E-01	PGM3
Selenocysteine Biosynthesis II (Archaea and Eukaryotes)	3.59E-01	SARS
GDP-glucose Biosynthesis	3.59E-01	PGM3
D-myo-inositol-5-phosphate Metabolism	3.52E-01	PTPN6,PTPN2,PPP1R1C,MTMR7,PIP4K2A,PIP4K2C
Molecular Mechanisms of Cancer	3.48E-01	DIABLO,E2F6,GNAI3,TCF4,AKT2,HHAT,RALA,NRAS,MAP2K2,NFKBIE,KRAS,PSENEN,GSK3B,MAP2K1
Ethanol Degradation II	3.45E-01	ADH5,RDH14
Phosphatidylcholine Biosynthesis I	3.39E-01	CEPT1
UDP-N-acetyl-D-glucosamine Biosynthesis II	3.39E-01	PGM3
p53 Signaling	3.39E-01	WT1,AKT2,GSK3B,TRIM29
Fcγ Receptor-mediated Phagocytosis in Macrophages and Monocytes	3.32E-01	AKT2,EZR,RAB11A,ARPC4
phagosome maturation	3.3E-01	TUBB1,PIKFYVE,NAPG,NAPB,VPS11
Adipogenesis pathway	3.23E-01	ATG5,LPIN1,AGPAT2,GTF2H5,SAP30
FcγRIIB Signaling in B Lymphocytes	3.23E-01	NRAS,KRAS
Docosahexaenoic Acid (DHA) Signaling	3.23E-01	AKT2,GSK3B
PPARα/RXRα Activation	3.22E-01	NRAS,MAP2K2,NFKBIE,PRKAA2,KRAS,MAP2K1,MAP4K4
Differential Regulation of Cytokine Production in Macrophages and T Helper Cells by IL-17A and IL-17F	3.21E-01	IL17F
Glycogen Degradation III	3.21E-01	PGM3
Growth Hormone Signaling	3.19E-01	PTPN6,IGF1R,IGFBP3
Nicotine Degradation II	3.19E-01	CYP3A7,CYP2B6,INMT
Neuroprotective Role of THOP1 in Alzheimer's Disease	3.12E-01	CREB1,PNOC
Estrogen Biosynthesis	3.12E-01	CYP3A7,CYP2B6
Gluconeogenesis I	3.12E-01	FBP1,ALDOA
Production of Nitric Oxide and Reactive Oxygen Species in Macrophages	3.12E-01	AKT2,PTPN6,NFKBIE,CYBA,PPP2R2B,PPP1R11,MAP2K1
Small Cell Lung Cancer Signaling	3.11E-01	AKT2,NFKBIE,RARB
Sucrose Degradation V (Mammalian)	3.05E-01	ALDOA
Phosphatidylethanolamine Biosynthesis II	3.05E-01	CEPT1
DNA damage-induced 14-3-3σ Signaling	3.05E-01	AKT2
Superpathway of Inositol Phosphate Compounds	3.03E-01	PTPN6,PTPN2,PIKFYVE,PPP1R1C,MTMR7,IP6K2,PIP4K2A,PIP4K2C
Tec Kinase Signaling	2.96E-01	BLK,GNG4,GNAI3,GNB1L,GNG5,GNG12
Melatonin Signaling	2.95E-01	GNAI3,MAP2K2,MAP2K1
Agranulocyte Adhesion and Diapedesis	2.92E-01	GNAI3,Cxcl11,MYL6,EZR,CKLF,MYH7,MYH7B
Cardiomyocyte Differentiation via BMP Receptors	2.9E-01	MYH7
Glucose and Glucose-1-phosphate Degradation	2.9E-01	PGM3
NAD Phosphorylation and Dephosphorylation	2.9E-01	Acp5
Germ Cell-Sertoli Cell Junction Signaling	2.85E-01	TUBB1,NRAS,MAP2K2,KRAS,MAP2K1,RAB8B
TNFR1 Signaling	2.83E-01	TRADD,NFKBIE
Leptin Signaling in Obesity	2.81E-01	AKT2,MAP2K2,MAP2K1
Cyclins and Cell Cycle Regulation	2.81E-01	E2F6,PPP2R2B,GSK3B
Mitochondrial L-carnitine Shuttle Pathway	2.75E-01	CPT1C
Endoplasmic Reticulum Stress Pathway	2.75E-01	ATF4
VDR/RXR Activation	2.73E-01	WT1,CCNC,IGFBP3
Reelin Signaling in Neurons	2.73E-01	BLK,GSK3B,PAFAH1B3
cAMP-mediated signaling	2.73E-01	GNAI3,MAP2K2,CREM,CREB1,CHRM4,ATF4,GRM4,MAP2K1
FXR/RXR Activation	2.66E-01	AKT2,MLXIPL,ABCB4,NR1I2,FBP1
Choline Biosynthesis III	2.62E-01	CEPT1
Zymosterol Biosynthesis	2.62E-01	NSDHL
RAR Activation	2.61E-01	AKT2,RDH14,RARB,IGFBP3,GTF2H5,DHRS7C,MAP2K1
Primary Immunodeficiency Signaling	2.57E-01	CD3E,IGHM
Noradrenaline and Adrenaline Degradation	2.57E-01	ADH5,RDH14
Cdc42 Signaling	2.57E-01	CD3G,RALA,CD3E,MYL6,GSK3B,ARPC4
Type I Diabetes Mellitus Signaling	2.55E-01	CD3G,TRADD,CD3E,NFKBIE
Differential Regulation of Cytokine Production in Intestinal Epithelial Cells by IL-17A and IL-17F	2.49E-01	IL17F
Heme Biosynthesis II	2.49E-01	HMBS
Glycine Betaine Degradation	2.49E-01	SRR
UVB-Induced MAPK Signaling	2.49E-01	MAP2K1,EIF4E
iCOS-iCOSL Signaling in T Helper Cells	2.44E-01	CD3G,AKT2,CD3E,NFKBIE
Nitric Oxide Signaling in the Cardiovascular System	2.44E-01	AKT2,MAP2K2,MAP2K1,ATP2A2
Serotonin Receptor Signaling	2.41E-01	PTS,SLC18A2
IL-22 Signaling	2.38E-01	AKT2
Estrogen-mediated S-phase Entry	2.38E-01	E2F6
Methionine Degradation I (to Homocysteine)	2.26E-01	NSUN4
Lymphotoxin β Receptor Signaling	2.26E-01	DIABLO,AKT2
Glutathione Redox Reactions I	2.16E-01	GPX4
Citrulline Biosynthesis	2.16E-01	GLS
CDP-diacylglycerol Biosynthesis I	2.06E-01	AGPAT2

## Sheet: Overlapping _Gene_LIst_Upstream
Table S1. Upstream transcriptional regulators and canonical pathways significantly associated with genes in thymic lymphomas of vehicle and rapamycin treated mice.
Upstream Regulator	Molecule Type	p-value of overlap	Target molecules in dataset
SREBF2	transcription regulator	9.01E-13	CYP51A1,FDPS,HMGCS1,IDI1,INSIG1,LDLR,MSMO1,MVD,SQLE,SREBF2,STARD4,TM7SF2
SREBF1	transcription regulator	7.22E-08	CYP51A1,ETHE1,FDPS,HMGCS1,IDI1,INSIG1,LDLR,MSMO1,MVD,SQLE,STARD4,TM7SF2
PPARA	ligand-dependent nuclear receptor	1.48E-05	CYP51A1,DYNLL1,ETHE1,FDPS,HMGCS1,HSD3B1,IDI1,INSIG1,MSMO1,MVD,MYC,OGG1,SQLE,SREBF2
HNF4A	transcription regulator	1.69E-04	BET1,BPGM,C1orf123,CBX3,COPS7A,CRIP1,CYP3A5,CYP51A1,DCTN4,FDPS,FNTB,HNF1A,ITGB3BP,KCNQ5,LDLR,LRRC40,LSM3,MYC,NAA38,NOL7,PRDX5,RABEPK,RAD51,REXO2,SLC25A40,SLC43A1,SNAP23,SREBF2,TAX1BP1,TM7SF2,TMEM87A,TXNL1,UBE2M,ZNF318
E2F6	transcription regulator	1.72E-04	DCTN4,FNTB,MYC,RAD51,RBBP8
CREB1	transcription regulator	2.62E-04	Cabp1,CXCL2,CYP51A1,FRMD6,GRM5,HLA-A,HMGCS1,IDI1,LDLR,MSMO1,MVD,MYC,SV2C,TRPS1
SIRT2	transcription regulator	3.46E-04	IDI1,MVD,SQLE
Nc2	complex	4.57E-04	HLA-A,MYC
FOXO4	transcription regulator	4.58E-04	CYP51A1,HMGCS1,IDI1,SREBF2
EGR1	transcription regulator	6.43E-04	CXCL2,CXCL6,EIF4EBP1,LDLR,MYC,SQLE,SV2C
Esrra	transcription regulator	7.51E-04	BPGM,CYCS,DLAT,HSD3B1,NDUFA2
PPARGC1B	transcription regulator	7.74E-04	CYCS,FDPS,MVD,SQLE
CREM	transcription regulator	1.89E-03	CYP51A1,FRMD6,HMGCS1,IDI1,LDLR,MSMO1
PPARGC1A	transcription regulator	2.21E-03	CYCS,CYP3A5,DLAT,INSIG1,LDLR,PRDX5,TRIB3
PML	transcription regulator	3.04E-03	LDLR,NR3C1,PSMB9,SREBF2,UBE2M
AR	ligand-dependent nuclear receptor	4.54E-03	CAMK2A,ESPN,HSD3B1,LAMA5,MYC,NR3C1,SLC43A1,ZWINT,ZYX
E2f	group	4.79E-03	CDC25C,MYC,RAD51,RPA3
RNA polymerase II	complex	5.52E-03	CXCL2,HCST,HNF1A,LDLR,MYC,PSMB9,RBBP8
MAX	transcription regulator	5.73E-03	CYCS,KLF10,MYC,RBBP8
YY1	transcription regulator	6.16E-03	CBX3,CDC25C,FDPS,LDLR,MYC,NR3C1,RAD51
FOXO1	transcription regulator	6.38E-03	AFF3,CYCS,FDPS,MVD,MYC,NDUFAF4,SQLE,TRIB3
NFE2L2	transcription regulator	7.09E-03	CCRN4L,CXCL2,CXCL6,DYNLL1,HNF1A,HSD3B1,MSMO1,MST1R,NARS
WT1	transcription regulator	7.16E-03	FDPS,IDI1,MYC,SQLE,SREBF2
ESRRA	ligand-dependent nuclear receptor	8.28E-03	CYCS,CYP51A1,HMGCS1,IDI1
TGIF1	transcription regulator	8.53E-03	CXCL2,STRA8
RPL21	other	8.80E-03	MYC
STAG1	other	8.80E-03	MYC
PTRF	transcription regulator	8.80E-03	MYC
CDC45	other	8.80E-03	MYC
RPL15	other	8.80E-03	MYC
FOXO6	transcription regulator	8.80E-03	MYC
NCOA5	other	8.80E-03	MYC
WASH1	other	8.80E-03	MYC
TDG	enzyme	8.80E-03	MYC
PRLR	transmembrane receptor	8.80E-03	HSD3B1
BTG1	transcription regulator	8.80E-03	NR3C1
PRDM2	transcription regulator	8.80E-03	MYC
GRIA2	ion channel	8.80E-03	PRNP
ZBTB14	transcription regulator	8.80E-03	MYC
RPS20	other	8.80E-03	MYC
MYH9	enzyme	8.80E-03	MYC
CDKN2A	transcription regulator	8.93E-03	CCL19,CDC25C,CXCL6,DCTN4,MYC,NR3C1,PSMB9
HMGA1	transcription regulator	9.05E-03	IDI1,INSIG1,MVD,MYC,ZYX
NFYB	transcription regulator	9.47E-03	BET1,CDC25C,MED21,OGG1,RAD51,TM7SF3,TMEM87A
Rb	group	1.08E-02	MYC,RBBP8
NLRC5	transcription regulator	1.08E-02	HLA-A,PSMB9
NCOA1	transcription regulator	1.15E-02	CCRN4L,ERVFRD-1,HNF1A,MYC
RELA	transcription regulator	1.19E-02	CCL19,CXCL2,CXCL6,KLF10,MST1R,MYC,PSMB9,SREBF2
NR1I3	ligand-dependent nuclear receptor	1.23E-02	CYP3A5,EIF4EBP1,INSIG1,MYC
SIN3B	transcription regulator	1.32E-02	KLF10,MYC
BRD4	kinase	1.32E-02	CXCL2,MYC
MED1	transcription regulator	1.35E-02	CCNJ,CYP3A5,MYC,NR3C1
TSPYL5	other	1.45E-02	FBXW7,NR3C1
Rxr	group	1.74E-02	CYP3A5,INSIG1,MYC
TP53	transcription regulator	1.75E-02	CDC25C,CYP51A1,ETFA,FBXW7,FDPS,FKBP6,HMGCS1,LAMA5,MVD,MYC,NARS,PIGF,PRNP,RAD51,RPS27L,SQLE,STARD4,TRIB3,ZYX
RPRD1B	other	1.75E-02	MYC
ZFP91	transcription regulator	1.75E-02	CCL19
BCAS3	other	1.75E-02	MYC
SMYD3	enzyme	1.75E-02	NKX2-8
PTEN	phosphatase	1.75E-02	RAD51
PURB	transcription regulator	1.75E-02	MYC
CNBP	transcription regulator	1.75E-02	MYC
JUP	other	1.75E-02	MYC
NME2	kinase	1.75E-02	MYC
HNRNPA2B1	other	1.75E-02	MYC
HES5	other	1.75E-02	FBXW7
RPA2	other	1.75E-02	MYC
ERCC6	transcription regulator	1.75E-02	OGG1
CDK2	kinase	1.75E-02	MYC
EEF1A1	translation regulator	1.75E-02	MYC
TOP2A	enzyme	1.75E-02	MYC
TAF4B	transcription regulator	1.87E-02	STRA8,TAF4B
HTT	transcription regulator	2.11E-02	CAMK2A,CYCS,CYP51A1,FBXW7,FDPS,HMGCS1,LDLR,NCS1,PIGF,PSMB9,RASGRP2,TBR1
NR1H2	ligand-dependent nuclear receptor	2.13E-02	FDPS,LDLR,SREBF2
IFI16	transcription regulator	2.13E-02	HSD3B1,LDLR,RPA3
TBP	transcription regulator	2.13E-02	HLA-A,LDLR,MYC
MYBL1	transcription regulator	2.18E-02	Morc2b,MYC
Alpha catenin	group	2.62E-02	MYC
ELL	transcription regulator	2.62E-02	MYC
MRE11A	enzyme	2.62E-02	MYC
BPTF	transcription regulator	2.62E-02	MYC
MED26	transcription regulator	2.62E-02	MYC
MLLT3	other	2.62E-02	MYC
CYP27B1	enzyme	2.62E-02	CYP3A5
ATRX	transcription regulator	2.62E-02	AFF3
STAT1	transcription regulator	2.66E-02	CCL19,CYP3A5,MYC,PSMB9,SLFN13,SP110
CREBBP	transcription regulator	2.67E-02	FDPS,HMGCS1,LDLR,MYC,PSMB9
CDK9	kinase	3.22E-02	CXCL2,MYC
NR1H4	ligand-dependent nuclear receptor	3.24E-02	CYP3A5,HNF1A,MYC,NR3C1
Cyclin A	group	3.48E-02	MYC
SSBP2	transcription regulator	3.48E-02	MYC
ACTL6A	other	3.48E-02	MYC
CSF1R	kinase	3.48E-02	MYC
NR1H3	ligand-dependent nuclear receptor	3.48E-02	FDPS,LDLR,SREBF2
NR5A2	ligand-dependent nuclear receptor	3.93E-02	HNF1A,LDLR,MYC
RORC	ligand-dependent nuclear receptor	4.13E-02	CCRN4L,CXCL2,CYP3A5,HSD3B1
FOXA3	transcription regulator	4.20E-02	CYCS,CYP3A5
FOXO3	transcription regulator	4.30E-02	MYC,PRDX5,PRNP,SREBF2
Hdac	group	4.33E-02	MYC
ZMIZ2	transcription regulator	4.33E-02	MYC
HUWE1	transcription regulator	4.33E-02	MYC
RBBP4	enzyme	4.33E-02	MYC
SMARCA1	transcription regulator	4.33E-02	MYC
CDKN1A	kinase	4.33E-02	MYC
HIVEP2	transcription regulator	4.33E-02	MYC
YY2	other	4.33E-02	MYC
RFXANK	transcription regulator	4.33E-02	HLA-A
TAL1	transcription regulator	4.40E-02	FBXW7,MVD,MYC
ESRRG	ligand-dependent nuclear receptor	4.41E-02	CYCS,NR3C1
SMAD1	transcription regulator	4.41E-02	CXCL2,MYC
MEOX2	transcription regulator	4.62E-02	CXCL2,CXCL6
E2F4	transcription regulator	4.63E-02	CDC25C,MYC,RAD51,RBBP8,RPA3

## Sheet: Rapamycin_Gene_LIst_Upstream
Table S1. Upstream transcriptional regulators and canonical pathways significantly associated with genes in thymic lymphomas of vehicle and rapamycin treated mice.
Upstream Regulator	Molecule Type	p-value of overlap	Target molecules in dataset
HNF4A	transcription regulator	7.53E-08	ACMSD,ALKBH6,ANKRA2,ATF4,B9D2,BACE1,BCLAF1,BLOC1S6,C2orf43,CCDC82,CD1D,CDK2AP2,CENPO,CLTA,CRYZ,CWC15,CYB561D2,CYP2B6,CYP3A7,DIABLO,DLST,DNAJA2,DPAGT1,ENC1,FAM107B,FBP1,FGF13,FOXRED1,GLYAT,GNAI3,GNB1L,GNG5,GPR39,GRHPR,GSK3B,GSPT1,HBS1L,HTRA2,ISOC2,JKAMP,LAMTOR2,LAPTM4A,LPCAT3,LSM4,MKRN1,MLXIPL,MRM1,MRPL33,MRPL4,MRPS12,MYL6,N4BP2L2,NDFIP1,NR1I2,NRAS,NUTF2,NVL,OPA3,OTUD6B,PALMD,PDE4DIP,PDSS2,PGM3,PI…
ATF4	transcription regulator	1.55E-04	AARS,ASNS,ATF4,ATF5,EIF2S2,NID2,PPP1R15A,SARS,SLC1A5,SLC3A2,SLC6A9,TNFRSF12A,WARS
RUVBL1	transcription regulator	2.32E-03	IGFBP3,NAE1,SESN2,TCF4,TMEM128,TMEM19
SREBF2	transcription regulator	2.52E-03	ACACA,CYB5A,DHCR7,FADS2,LSS,NSDHL,SC5D,TFF3
TP53	transcription regulator	2.57E-03	ABCB4,ADH5,ARHGAP5,ASNS,ATF4,ATG10,CALU,CHIC1,CISD1,CLIC4,CNN2,CYB5A,DCTN2,DDX3X,DHCR7,DNAJA2,EI24,EIF4E2,ELK4,EZR,FAM3C,GJB3,GSK3B,H2AFX,H2AFZ,HSPB7,ID2,IGF1R,IGFBP3,IKBIP,KCNN4,LAPTM4A,LPIN1,LSS,MAP2K1,MAP2K2,MCAM,NID2,NMU,PGM3,PHLDA3,PLAUR,PPP1R13L,PPP1R15A,PQLC3,PRC1,PRPSAP1,PTPN6,RNF144B,RPS25,SCPEP1,SESN2,SIRT6,SLC2A12,SRSF3,SYN1,TFAM,TNFAIP2,TNFAIP8,Tpm1,UGDH,VMP1,ZNF24
DDIT3	transcription regulator	3.00E-03	ATF5,ATG5,BHLHE22,PPP1R15A,SARS,WARS
PTBP1	enzyme	3.48E-03	Hmga2,KRAS
HIF1A	transcription regulator	4.14E-03	ALDOA,ASNS,ATP2A2,BACE1,CYB5A,EIF4E,H2AFX,HILPDA,ID2,IGFBP3,IL17F,INHBB,MT-ND1,NAE1,PLAUR,SESN2,SSBP1,TCF4,TFAM,TMEM128,TMEM19,WT1
NFYB	transcription regulator	5.24E-03	ACTR6,B9D2,CEP57L1,FAM49B,KCTD1,LCOR,LPIN1,LRP2,PGM3,PIH1D1,PTPN6,RAB3C,SLIT3,SNAPC1,SNX6,TXNDC12,UBE2D3,USP13
SATB2	transcription regulator	5.47E-03	AUTS2,BHLHE22,IGHM
CREB3L4	transcription regulator	1.11E-02	ID2,KDELR3
SRF	transcription regulator	1.12E-02	ASB5,CNN2,CSRP2,GTF2H5,IGHM,LDB3,LPCAT3,MAP4K4,MYH7,MYOD1,OPA3,Pcp4l1,PDLIM7,PRSS57,PVRL1,SCAP,TCAP,Tpm1,WT1
MYBL1	transcription regulator	1.15E-02	4930414L22Rik,ALS2CR12,CKLF,MOAP1
PAX7	transcription regulator	1.19E-02	CRLF1,FAM107B,ID2,LRFN5,MSLN,RAD23B,TRIM54
NFE2L2	transcription regulator	1.41E-02	ABCB4,Acp5,ALDOA,ATF4,CHORDC1,DHCR7,ENTPD5,FGF13,FTL,GAS2,GSPT1,HMBS,HTATIP2,INMT,MCFD2,MKRN3,PSMA4,PSMC1,SLC6A9,TFAM,Tpm1,UGDH
SOX15	transcription regulator	1.62E-02	Hrc,MYOD1
ACO1	enzyme	1.62E-02	FTL,IGFBP3
SIRT2	transcription regulator	1.63E-02	DHCR7,LSS,SC5D
MECP2	transcription regulator	1.89E-02	CHRM4,CYB5A,IGFBP3,IGHM,PIKFYVE,RARB,SYN1,YWHAZ
PTF1A	transcription regulator	2.05E-02	CPA1,GRIK1,IPCEF1,PNOC,SSTR2
PBRM1	other	2.22E-02	CENPE,RARB
MKL2	transcription regulator	2.44E-02	CNN2,CYBA,FADS2,FLI1,LILRB4,PRSS57,TUBB1
CREM	transcription regulator	3.00E-02	ATP2A2,CIART,CREM,IL17F,LSS,PDXK,PPP1R15A,RARB,SERTAD1,Tpm1
FEZF1	other	3.45E-02	KRAS
CUZD1	other	3.45E-02	ID2
NAT8	transcription regulator	3.45E-02	BACE1
TRIM16	transcription regulator	3.45E-02	RARB
NPY	other	3.45E-02	GPX4
PRAME	other	3.45E-02	RARB
PLRG1	transcription regulator	3.45E-02	H2AFX
PUS1	enzyme	3.45E-02	RARB
REXO4	transcription regulator	3.45E-02	CRYZ
INSR	kinase	3.45E-02	IGF1R
TAS1R2	g-protein coupled receptor	3.45E-02	RARB
MED17	transcription regulator	3.45E-02	RARB
ILK	kinase	3.45E-02	CNKSR3
ESX1	transcription regulator	3.45E-02	KRAS
SCP2	transporter	3.45E-02	BSG
PDX1	transcription regulator	3.51E-02	CREM,EPHB1,GNG12,ID2,IGF1R,IGFBP3,MAP2,MT-ND1,Slc25a1,SLIT3,TFAM
ESRRA	ligand-dependent nuclear receptor	3.58E-02	ATP2A2,CSRP2,CYB5A,MYH7,PPP2R2B,SLC25A20,TFAM
Ctbp	group	3.64E-02	Acp5,PLAUR
TEF	transcription regulator	3.64E-02	CREM,PDXK
SP4	transcription regulator	3.86E-02	ADH5,IGF1R,MYH7
RNA polymerase II	complex	3.93E-02	Acp5,AGPAT2,ASNS,CD3E,Cxcl11,ELK4,IGFBP3,IL17F,MAP2K1,MAP2K2,MKRN3,RARB,RPL13A,RPS3
DTX1	transcription regulator	4.33E-02	AKT2,HIGD1A,NAE1
CSHL1	transcription regulator	4.33E-02	ABCB4,CYP2B6,CYP4A11,GSK3B,SSTR2
ZFHX3	transcription regulator	4.44E-02	MYH7,MYOD1
THRA	ligand-dependent nuclear receptor	4.81E-02	ACACA,ATF4,ATP2A2,Cxcl11,MYH7,RARB,RCAN2
PPARG	ligand-dependent nuclear receptor	4.81E-02	ACACA,AGPAT2,ATP2A2,BACE1,CREB1,CYBA,CYP4A11,DGAT1,IGFBP3,LAPTM4A,MAP2,MYOD1,OXR1,PDHB,PPP2R2B,RARB,Slc25a1,SLC25A20,STXBP5,TCF4
PPARGC1A	transcription regulator	4.93E-02	ACACA,CAV3,CKMT2,CYP2B6,DGAT1,GSK3B,LPIN1,PRKAA2,SESN2,SLC25A20,TFAM,TNFRSF12A

## Sheet: Vehicle_Gene_LIst_Upstream
Table S1. Upstream transcriptional regulators and canonical pathways significantly associated with genes in thymic lymphomas of vehicle and rapamycin treated mice.
Upstream Regulator	Molecule Type	p-value of overlap	Target molecules in dataset
TP53	transcription regulator	3.27E-06	ABCC2,ACSL3,ADA,ANXA2,BAI3,BCL2,BCL2L11,BID,BUB1,BUB1B,CAMK2D,CCNB1,CCND3,CES2,CNN3,COMT,CTF1,CTIF,DAPK1,DGKA,DUSP4,EGR1,EGR2,EIF2AK3,ERCC3,ESPL1,FANCI,FDFT1,GAS1,GSR,H2AFY,HDAC5,HLA-DQA1,HMGCR,HMOX1,IDH1,IL10,ISG15,KIF24,KLK3,KPNA2,MAD1L1,MAD2L1,MMP13,Mx1/Mx2,NAB1,NDRG1,NFKB2,NRARP,PAFAH1B2,PDE4B,PDGFRB,PDIA5,PHLDA1,PSRC1,RAD51AP1,RBBP6,SERPINB2,SH2D1A,SPDL1,SPN,TCTN1,TMEM97,Tmsb4x (includes oth…
HTT	transcription regulator	3.40E-06	AMACR,Anp32a,BCL2,BCL2L11,BID,CDHR5,CHAT,DLG3,EDNRB,EGR1,EGR2,ERCC3,FABP7,FDFT1,FOLR1,GABRG2,GKN1,Gm21596/Hmgb1,GRM1,GSR,HBA1/HBA2,Hbb-b2,HIVEP2,HMGCR,HSPA9,HUNK,LMTK3,MMP14,MTF1,NAB2,NDUFA5,NFIL3,NRF1,NTRK2,PC,PDE4B,PDLIM4,PIK3CA,PLCB1,SLC40A1,SNCA,SST,Tmsb4x (includes others),TPI1,TRAP1,USP2,XBP1
GATA1	transcription regulator	8.66E-06	ABCB10,ALAS2,BCL2,BCL2L11,CCND3,CD36,CNN3,EGR1,GATA3,GNAS,HBA1/HBA2,HBB,Hbb-b1,Hbb-b2,HBE1,MBP,NAB2,NFIL3,PF4
TP73	transcription regulator	1.30E-05	ADA,ALAS2,BCL2L11,BID,CCNB1,CCND3,CLDN10,EGR1,ERCC3,HIST1H2BJ,MMP13,MMP14,MUTYH,P2RY2,PDGFRB,PSRC1,XRCC6
CCND1	transcription regulator	1.83E-05	BCL2,Bmyc,CCND3,CD6,CENPH,CENPN,H2AFJ,HERC3,KIF20A,KIF2C,KLK3,MFSD6,MORC4,NRF1,PSRC1,RBMS3,SCG5,STOM,TMPRSS2,TOR3A,TRAIP,TRIP13,UHRF1
YY1	transcription regulator	2.33E-05	BUB1B,CCNB1,CDCA3,CENPH,CHRDL1,CSN2,HIST1H4C,HMGCR,HMOX1,KIF20A,KIF2C,LAMA1,LUC7L2,MAD2L1,MMP13,MPG,NNAT,PIAS1,PSRC1,RAD51AP1,TNFRSF10A,UHRF1
HNF1A	transcription regulator	2.34E-05	ABCC2,ADH4,ASB7,BMP2K,CCBL2,CCL28,CLYBL,CMC2,CYB5B,DDC,FOLR1,GMDS,HABP2,HGFAC,HMGCR,INADL,KIF13A,KIF20A,MSH5,NPC1L1,PLCB1,SLC40A1,SLCO3A1,TBC1D8B,TMED6,TMPRSS2,TPI1,VIL1,XBP1,ZBED3,ZNF365,ZNF443
SIM1	transcription regulator	7.44E-05	ALAS2,APOA5,COL12A1,Defa-rs1 (includes others),EGR1,GALNT4,HGFAC,IFNA4,KLK3,LCP1,MRPL37,PDLIM4,PLCB1,SOX10,SST,ST6GALNAC6,THEG,USP2,ZG16
CREM	transcription regulator	1.02E-04	ARC,BCL2,CCNB1,DUSP4,EGR1,EGR2,EGR4,GPR19,HMGCR,NAB2,NFIL3,Oxct2a/Oxct2b,PDE3A,SIAH2,SST
EGR2	transcription regulator	1.22E-04	BCL2,DGKA,DLG3,EGR1,EGR2,HMGCR,IL10,ITGAE,MBP,NAB2,NXPH4,PASK,PDE7A,PLCL1
BCL11A	transcription regulator	1.40E-04	BCL2,HBB,HBE1
KLF13	transcription regulator	1.72E-04	ALAS1,FECH,HBB,HBE1,IL10
ARNT2	transcription regulator	1.77E-04	ALAS2,APOA5,COL12A1,Defa-rs1 (includes others),EGR1,GALNT4,HGFAC,IFNA4,KLK3,LCP1,MRPL37,PDLIM4,PLCB1,SOX10,ST6GALNAC6,THEG,USP2,ZG16
CDKN2A	transcription regulator	1.89E-04	BCL2,BCL2L11,BUB1B,CCL1,CCND3,CUL1,EGR1,FANCL,GNAS,HUNK,KANK2,KLK3,MAD2L1,MCM8,NFKB2,PDGFRB,PTK2B,RAD51AP1,SH3BP2,TGIF1,TMEM97
BRCA1	transcription regulator	2.28E-04	BCL2,CCNB1,DDX58,DGKA,EGR1,ERCC3,HBB,HMOX1,KLK3,LAMA3,MAD2L1,PHLDA1,STC1,XRCC6
HIPK2	kinase	4.77E-04	ABCB10,ALAS2,BCL2,EGR1,FECH,HBA1/HBA2,Hbb-b1,HBE1
STAT3	transcription regulator	4.94E-04	ALAS2,BATF,BCL2,BCL2L11,CCNB1,CSN2,CTF1,CTLA4,DTX3,EGR1,EGR2,EOMES,HBB,HLA-DQA1,HLA-DRB5,HMOX1,ICOS,IKBKE,IKZF2,IL10,IL12RB1,ISG15,KLK3,MMP13,NDRG1,PHLDA1,PLA2G10,TRIM14
MAFK	transcription regulator	5.08E-04	ABCC5,HBB,Hbb-b1,Hbb-b2,HMOX1
FOXP3	transcription regulator	7.24E-04	BCL2,BCL2L11,CTLA4,DUSP4,ICOS,IKZF2,IL10,ITGAE,NFIL3
NR3C1	ligand-dependent nuclear receptor	7.64E-04	BCL2,BCL2L11,BCL2L2,C1QTNF1,COMT,CPS1,CSN2,CUL1,DBT,DNAJC15,EGR1,ETNK2,GAS1,GATA3,GRM1,Hbb-b2,IDH1,IL10,IL3RA,ISG15,MMP13,Mx1/Mx2,NFIL3,NFKB2,PDE4B,PPP1R21,PPP2R1B,PTK2B,RBMS3,SIAH2,SLC25A33,SNCA,STK17B,STOM,TNFRSF10A,Wap,WDR26
NFATC2	transcription regulator	7.68E-04	BATF,CCNB1,CTLA4,CX3CR1,DGKA,EGR2,GATA3,ICOS,IL10,ISG15,Mx1/Mx2,SLCO3A1,TLE4
PPARA	ligand-dependent nuclear receptor	9.77E-04	ANXA2,APOA5,CCNB1,CD36,CPS1,CSN2,CYB5B,DIO1,FDFT1,Gsta4,HLA-DQA1,HMGCR,HMOX1,HSD17B11,IL10,KIF20A,KIF2C,LY6D,MAD2L1,MGLL,MLYCD,MPG,NPC1L1,PC,PHLDA1,TSPO
BACH2	transcription regulator	1.06E-03	BCL2,GATA3,HMOX1,IL10,ITGAE,XBP1
EGR1	transcription regulator	1.12E-03	ARC,BCL2L11,DUSP4,EGR1,EGR2,ELK1,GNAS,HMGCR,HMOX1,MMP14,NAB2,NDRG1,PDGFC,PF4
KDM1A	enzyme	1.21E-03	HBB,Hbb-b1,HBE1,KLK3,RCOR2,SCN2A,SIX5
JUND	transcription regulator	1.31E-03	ALAS1,CTLA4,HMOX1,IKZF2,IL10,MMP13,SERPINB2,SST
IRF4	transcription regulator	1.65E-03	ADA,CCL1,CCNB1,CTLA4,CX3CR1,GATA3,IKZF2,IL10,IL12RB1,ISG15,TSPAN31,XBP1
CREBBP	transcription regulator	1.67E-03	ALAS1,BCL2,CAMK2D,EGR1,EGR2,EOMES,GNAS,GRM1,HBB,IL10,ISG15,KLK3,SIN3A,SST,TMPRSS2
MMP14	peptidase	1.71E-03	CSN2,DAPK1,IL10,MMP14,Mx1/Mx2
NR3C2	ligand-dependent nuclear receptor	1.87E-03	BCL2,BID,CNN3,EGR1,FKBP1B,Gsta4,GUCY1A3,HLA-DQB1,HSPA9,TSPYL4
RB1	transcription regulator	2.24E-03	BCL2,BCL2L11,CCNB1,CSN2,EGR1,EOMES,FANCL,HIST1H2BJ,HUNK,KANK2,MCM8,NFKB2,NRF1,RAD51AP1,RANBP1,SH3BP2,TMEM97,ZEB1
STAT6	transcription regulator	2.49E-03	BCL2,DGKA,EGR1,EGR2,GATA3,HMGCR,IL10,INPP1,ISG15,MMP14,Mx1/Mx2,NFIL3,PDGFC,USP2,XBP1
TCF3	transcription regulator	2.88E-03	BCL2L11,BID,BUB1,CCNB1,CCND3,CD5,GATA3,HAND1,ICOS,KIF2C,MAD2L1,NFIL3,NTRK2,TOX,XBP1,XRCC6
TIAL1	transcription regulator	3.20E-03	HBB,MMP13
ID2	transcription regulator	3.23E-03	BCL2L11,CCNB1,EOMES,NTRK2,ZEB1
CEBPB	transcription regulator	3.37E-03	BCL2,CLEC4E,CSN2,DAPK1,GAS1,GNAS,HBB,IKBKE,IL10,IL3RA,MBP,MC2R,MMP13,MSH5,PLXND1,SERPINB2,SST,TMEM176A,TMEM176B,TNFRSF19,Wap
FOXO1	transcription regulator	3.57E-03	ALAS1,APOA5,BANK1,BCL2,BCL2L11,BCL2L2,BID,CCNB1,DAPK1,EGR1,EGR2,EGR4,EOMES,HMGCR,HMOX1,IKZF2,IKZF5,KLK3,MRPL55,NDUFA9
HIST2H3C	other	3.62E-03	HBB,LSM2,PIK3R5
BATF	transcription regulator	3.75E-03	CTLA4,IKZF2,IL10,IL12RB1
REL	transcription regulator	4.74E-03	ACAD9,BCL2,CAMK2D,CLDN10,EDARADD,EGR2,H2AFJ,MED12L,NAB2,NFKB2,NRARP,PHF14,PIK3CA,TNFRSF10A,TNFRSF13C
MECP2	transcription regulator	4.80E-03	BCAT2,DPYSL2,EGR1,HBA1/HBA2,HIST1H2AA,MBP,PCDH10,SCN2A,SPN
KDM5B	transcription regulator	5.23E-03	ARL6IP5,BUB1B,CCNB1,CDCA3,EGR1,ISG15,KIF2C,NDE1,RECQL,SNRPD1,XBP1
ELK4	transcription regulator	6.31E-03	EGR1,EGR2,NCOA7
SREBF1	transcription regulator	6.96E-03	APOA5,BCL2,FDFT1,GSR,HMGCR,HMOX1,IDH1,IL10,IMMT,KCNJ11,MLYCD,PDPK1,TMEM97
ZBTB7B	transcription regulator	9.89E-03	CD8A,EOMES,GATA3,ITGAE
NUPR1	transcription regulator	9.91E-03	ABCC5,BUB1,BUB1B,CDC23,CDCA3,CYB5B,ESPL1,EXTL2,FANCD2,GINS1,KANK2,KIF20A,KIF2C,MGLL,NDRG1,NFIL3,PHLDA1,SAMD4A,SHPK,SIPA1L2,SPC24,SPDL1,ST6GALNAC6,TMEM136,UPRT,XBP1,ZSWIM6
CREB1	transcription regulator	9.94E-03	ALAS1,ARC,ARFGEF3,BCL2,CCND3,DGKA,ECM1,EGR1,EGR2,EGR4,EHD4,GPR19,HLA-DQB1,HMGCR,HMOX1,KIAA1549L,MMP13,NAB2,NFIL3,NNAT,PDE3A,REM2,SIAH2,SIAH3,SST,STC1,SYNJ2,TGIF1
PURA	transcription regulator	9.95E-03	ITGAD,MBP,SPN
MYC	transcription regulator	1.02E-02	AEBP2,BCL2,BUB1,BUB1B,CCNB1,CCND3,CNTNAP2,CUL1,DUSP4,ECM1,EGR1,EOMES,FECH,GAS1,GDF3,GDI1,GSR,HAND1,HBE1,HIVEP2,HMOX1,HSPA9,IL10,KLK6,LGALS1,LIN28B,LRMP,MAD2L1,MBP,NDRG1,NUCB1,PDGFRB,PHB2,RANBP1,RIN3,RPS15A,SNRPD1,SPN,TES,TLE4,TMEM97,TNFRSF10A,TNFRSF19,TPI1,TRAP1,TSPO
CBFB	transcription regulator	1.03E-02	BCL2L11,CTLA4,IKZF2,IKZF4,ITGAE,KLK3,MMP13
DDIT3	transcription regulator	1.20E-02	BCL2,BCL2L11,CSN2,HMOX1,XBP1
CYLD	transcription regulator	1.29E-02	CTLA4,ICOS,IL10,NFKB2
NCOA2	transcription regulator	1.30E-02	EGR1,ISG15,KLK3,MC2R,MMP13,Mx1/Mx2
EP300	transcription regulator	1.44E-02	COMT,DIO1,EGR1,GATA3,HBB,HMGCR,HMOX1,IFNA4,IL12RB1,KLK3,LAMA3,MSH5,NRF1,TMPRSS2
SIRT2	transcription regulator	1.46E-02	BCL2L11,FDFT1,HMGCR
IKZF3	transcription regulator	1.50E-02	BCL2,CCND3
AHR	ligand-dependent nuclear receptor	1.62E-02	ABCB6,BZW2,CCL1,CCNB1,CCND3,CD36,CHST2,COL12A1,DIO1,GAS1,Gm21596/Hmgb1,HMGCR,HUNK,IL10,PDE4B,PDGFRB,SERPINB2,TNFRSF19
Rxr	group	1.63E-02	ABCB10,ABCC2,ALAS1,CD36,DIO1,PDPK1
NFE2L2	transcription regulator	1.68E-02	ABCC2,ALAS1,ALAS2,BCL2,CUL1,Cyp2a12/Cyp2a22,EPHB4,GSR,Gsta4,HMOX1,HSPA9,IL10,KCNMB4,KLK3,MGLL,PRDX1,PSMD5,SLC3A1,TPI1,UBQLN2,XBP1
Creb	group	1.71E-02	BCL2,DUSP4,EGR1,Foxn3,GABRG2,GNAS,POLE,SERPINB2,SST,TRAIP
BACH1	transcription regulator	1.73E-02	HBB,HMOX1,TFE3
HOXA10	transcription regulator	1.74E-02	ADH4,ALAS2,BCL2L11,EGR2,HBE1,HLA-DQA1,HLA-DQB1,HMGCR,LOC284023,NRF1,STK17B,TLX1
SP1	transcription regulator	1.74E-02	ADA,ALAS2,BCL2,CCND3,CD28,CPLX1,EGR1,GNAS,GRM1,HBB,HBE1,HMGCR,HMOX1,IL10,ITGAD,LAMA1,MMP14,NAB2,NDRG1,PDGFC,PDGFRB,RANBP1,RRAS,SLC31A1,SPN,TSPO
HLX	transcription regulator	1.83E-02	CCNB1,EGR1,ELK1,KYNU
NRF1	transcription regulator	1.89E-02	ALAS1,CHRNA9,HBB,HMOX1,SDHD
ASCL2	transcription regulator	2.05E-02	CCNB1,EGR1
MED14	transcription regulator	2.05E-02	CD36,ISG15
EGR4	transcription regulator	2.05E-02	EGR1,EGR2
BRD2	kinase	2.05E-02	BCL2,HMOX1
SUV39H1	enzyme	2.05E-02	SCN2A,SERPINB2
CEBPE	transcription regulator	2.06E-02	BCL2,IL10,MAD1L1,MBP,SERPINB2
FLI1	transcription regulator	2.06E-02	CCND3,EGR1,HBB,NIP7,PF4
PAX6	transcription regulator	2.12E-02	BCL2L2,CARD9,CENPN,EOMES,FABP7,GDI1,HBE1,IFNA4,LGALS1,SCG5,SNCA,SNRNP25,SST
HMGA1	transcription regulator	2.14E-02	BCL2,EGR1,ELK1,HAND1,Hbb-b1,HBE1,HMGCR,KCNJ11,LAMA1,SHC3
TRIM28	transcription regulator	2.23E-02	ALAS2,BCL2L11,FECH,Hbb-b1,HBE1
KLF1	transcription regulator	2.26E-02	ALAS2,HBB,Hbb-b1,HBE1
ETV1	transcription regulator	2.34E-02	ACSL3,MMP13,TMPRSS2
SMARCE1	transcription regulator	2.34E-02	BCL2,CCNB1,SCN2A
CHD4	enzyme	2.34E-02	HBB,Hbb-b1,HBE1
E2F1	transcription regulator	2.50E-02	BCL2,BCL2L11,BID,CCNB1,CCND3,CSE1L,DUSP4,EGR1,EGR2,EGR4,FANCD2,GINS1,HIST1H2BJ,KCNJ11,LPPR4,MAD2L1,NRIP1,RANBP1,STK17B,TRAP1,UHRF1,UHRF2
PRKDC	kinase	2.67E-02	KLK3,TMPRSS2
XRCC6	enzyme	2.67E-02	KLK3,TMPRSS2
POU3F3	transcription regulator	2.67E-02	FABP7,UMOD
XRCC5	enzyme	2.67E-02	KLK3,TMPRSS2
KLF3	transcription regulator	2.67E-02	HBB,KLF8
TBL1X	transcription regulator	2.67E-02	DIO1,KLK3
PA2G4	transcription regulator	2.67E-02	KLK3,TMPRSS2
RCOR1	transcription regulator	2.67E-02	HBE1,SCN2A
STAT4	transcription regulator	2.69E-02	BCL2,BCL2L11,DAP,GATA3,HLA-DQB1,IL10,IL12RB1,ISG15,ITIH5,Mx1/Mx2,NDRG1,RNF130,SCG5
NR2C2	ligand-dependent nuclear receptor	2.69E-02	CD36,ERCC6,HBE1
PDX1	transcription regulator	2.69E-02	ANXA2,ARL4D,ARRDC4,EGR1,FBXL17,GNAS,IDH1,PC,PDE4B,RABGAP1L,SST
TBX21	transcription regulator	2.75E-02	EOMES,GATA3,ICOS,IL12RB1
POU4F1	transcription regulator	2.94E-02	BCL2,ETV4,GATA3,GNAS,HBE1,HOXC9,NTRK2,NXPH4
HDAC3	transcription regulator	3.16E-02	CCNB1,CD36,CSN2,DIO1,HBE1,HMOX1
Hsp27	group	3.30E-02	KLK3
Bvr	group	3.30E-02	HMOX1
Hsp70	group	3.30E-02	KLK3
ZNF496	transcription regulator	3.30E-02	HBB
FOXN2	other	3.30E-02	HBB
Ferritin	complex	3.30E-02	HBB
SPTAN1	other	3.30E-02	SPTBN4
CTNNBIP1	other	3.30E-02	KLK3
DYNLT3	other	3.30E-02	BCL2
RNF14	transcription regulator	3.30E-02	KLK3
S100A4	other	3.30E-02	MMP13
HNRNPUL1	other	3.30E-02	HIST1H2AA
PRB1/PRB2	other	3.30E-02	SERPINB2
CORO2A	other	3.30E-02	DIO1
AP2A2	transporter	3.30E-02	BCL2
CASR	g-protein coupled receptor	3.30E-02	ABCC2
IRAK1	kinase	3.30E-02	IL10
ZC3H8	transcription regulator	3.30E-02	GATA3
CAND1	transcription regulator	3.30E-02	CUL1
USP21	peptidase	3.30E-02	GATA3
FTH1	enzyme	3.30E-02	HBB
HMGN5	transcription regulator	3.30E-02	CCNB1
PPARG	ligand-dependent nuclear receptor	3.33E-02	ARL4D,Bex1,CD36,CSN2,DGKA,HMGCR,HMOX1,IL10,KLK6,LY6D,MGLL,MLYCD,MMP14,NDRG1,NDUFA5,OSBP,PC,PF4,VAMP2,Wap
Adaptor protein 2	complex	3.36E-02	CD28,HMOX1
ELF5	transcription regulator	3.46E-02	CCNB1,GATA3,KLK3
CSHL1	transcription regulator	3.71E-02	CCND3,CSN2,Cyp2a12/Cyp2a22,SST,TOX
NFE2	transcription regulator	3.89E-02	HBB,Hbb-b1,Hbb-b2
RUNX3	transcription regulator	3.89E-02	ABCC2,ABCC5,BCL2L11,ITGAE
TRRAP	transcription regulator	4.11E-02	MAD1L1,MAD2L1
RCOR2	transcription regulator	4.11E-02	HBE1,SCN2A
RXRA	ligand-dependent nuclear receptor	4.22E-02	ABCC2,ACSL3,APOA5,CCNB1,CCND3,CD36,HMOX1,IL10,MBP,MLYCD,NPC1L1,PC,PDPK1,SLC51A
SIAH2	transcription regulator	4.34E-02	KLK3,NDRG1,TMPRSS2
KEAP1	transcription regulator	4.34E-02	BCL2,HMOX1,PRDX1
GMNN	transcription regulator	4.41E-02	DUSP4,EOMES,GDF3,HAND1,PHYHIP,TNFRSF19
MYBL2	transcription regulator	4.56E-02	BCL2,BCL2L11,CCNB1,MAD1L1
TP63	transcription regulator	4.85E-02	ABI2,ADA,BCL2L11,CCNB1,CCND3,KLK3,MAD2L1,MMP13,PIK3CA,RBBP6,SERPINB2,TNFRSF10A,VIL1,VILL,ZEB1
MAFF	transcription regulator	4.92E-02	ABCC5,HBB
PER2	transcription regulator	4.92E-02	ALAS1,ALAS2
ELK3	transcription regulator	4.92E-02	EGR1,HMOX1
CLOCK	transcription regulator	4.97E-02	ABCB10,ACVR2B,HLA-DQB1,IKBKE,KIF20A,NFIL3,PAFAH1B2,PDGFRB,USP2
